# Supplementary material for: How Do You Solve a Problem like Letharia? A New Look at Cryptic Species in Lichen-Forming Fungi Using Bayesian Clustering and SNPs from Multilocus Sequence Data
Source: PLoS One. 2014 May 15;9(5):e97556. doi: 10.1371/journal.pone.0097556 (PMC4022584; doi:10.1371/journal.pone.0097556)
Supplement: Table S1 — Collection and sequence information for all Letharia specimens included in the present study. GenBank accession numbers for sequences >200 base pairs (bp) are provided for sequences from Altermann [42]; sequences <200 bp are available in TreeBase under study identification number 15485 (listed here as ‘TB S15485’). Previously reported sequences from Kroken and Taylor [18] are available in TreeBase under study identification number 11236 (listed here as ‘TB S11236’); sequences reported previously in Högberg et al. [19] are available in TreeBase study # 15485 (listed here as ‘TB S15485*'). Bolded GenBank accession numbers for the ‘BA’ locus represent sequences that were excluded from clustering analyses (see text). (XLSX) [file pone.0097556.s003.xlsx]

## Sheet: Sheet1
code	ID from K = 6 model	Source	less missing data	BAPS = 6	STRUCTURE K=6	Geographic origin	AreaDetail	NDegrees	NMinutes	WDegrees	WMinutes	AltFEET	CollectorID	DateCollection		Notes	code GB	ITS	18S intron	IGS	EF1-alpha	chitin synthase	BA	CS	CT	DO	2	4	11	12	13	14				ITS code	ITS orig	11	11
AB11a	L. 'lupina'	Altermann 2009	2	2	AB11a	Canada, Alberta: Near West Jumpingpound, 30 miles west of Calgary;	University of Calgary Kananaskis Field Station	51	5.845	114	48.306	5000	Glass	2005-12-01			AB11a	FJ161369											FJ153287							AB11a	FJ161369	AB11a	FJ153287
AB1c	L. 'lupina'	Altermann 2009	2	2	AB1c	Canada, Alberta: West Jumpingpound, 30 miles west of Calgary;	.	51	8.133	114	45.867	4700	Glass	2005-07-01			AB1c	FJ161370											FJ153288							AB1c	FJ161370	AB1c	FJ153288
AB2b	L. 'lupina'	Altermann 2009	1b	1b	AB2b	Canada, Alberta: West Jumpingpound, 30 miles west of Calgary;	.	51	7.283	114	44.367	4500	Glass	2005-07-01		BA sequence excluded	AB2b	FJ161371											FJ153289							AB2b	FJ161371	AB2b	FJ153289
AB3b	L. 'lupina'	Altermann 2009	2	2	AB3b	Canada, Alberta: West Jumpingpound, 30 miles west of Calgary;	.	51	5.85	114	48.3	4900	Glass	2005-07-01			AB3b	FJ161372											FJ153290							AB3b	FJ161372	AB3b	FJ153290
AB4a	L. 'lupina'	Altermann 2009	1b	1b	AB4a	Canada, Alberta: West Jumpingpound, 30 miles west of Calgary;	.	51	7.117	114	41.733	4400	Glass	2005-07-01		BA sequence excluded	AB4a	FJ161373											FJ153291							AB4a	FJ161373	AB4a	FJ153291
AB5a	L. 'lupina'	Altermann 2009	1b	1b	AB5a	Canada, Alberta: West Jumpingpound, 30 miles west of Calgary;	.	51	7.667	114	47.15	4700	Glass	2005-07-01		BA sequence excluded	AB5a	FJ161374											FJ153292							AB5a	FJ161374	AB5a	FJ153292
AB6a	L. 'lupina'	Altermann 2009	2	2	AB6a	Canada, Alberta: West Jumpingpound, 30 miles west of Calgary;	.	51	6.6	114	48.233	5100	Glass	2005-07-01			AB6a	FJ161375											FJ153293							AB6a	FJ161375	AB6a	FJ153293
AB7a	L. 'lupina'	Altermann 2009	2	2	AB7a	Canada, Alberta: South of Coleman;	.	49	38	114	30	4500	Glass	2005-08-01			AB7a	FJ161376											FJ153294							AB7a	FJ161376	AB7a	FJ153294
AB8	L. 'lupina'	Altermann 2009	2	2	AB8	Canada, Alberta: Near West Jumpingpound, 30 miles west of Calgary;	.	51	3.869	114	40.835	4500	Glass	2005-12-01			AB8	FJ161377											FJ153295							AB8	FJ161377	AB8	FJ153295
AB9	L. 'lupina'	Altermann 2009	2	2	AB9	Canada, Alberta: West Jumpingpound, 30 miles west of Calgary;	.	51	5.907	114	43.03	4700	Glass	2005-12-01			AB9	FJ161378											FJ153296							AB9	FJ161378	AB9	FJ153296
AP1*	L. 'lupina'	Kroken & Taylor 2001	excluded	admixed		USA, Washington: Okanogan Co.; Armstrong Peak, Pasayten Wilderness		48.9981		119.939		8140	S. Kroken	1997-07-01			AP1*
AR1	L. 'lupina'	Altermann 2009	1b	1b	AR1	USA, California: Calaveras Co. (Stanislaus Region); Calaveritas Drive, Arnold;	2157 Calaveritas Drive	38	14.27	120	20.66	3766	Poulson	2004-01-01		BA sequence excluded	AR1												FJ153297							AR1	FJ161379	AR1	FJ153297
AV2*	L. vulpina	Kroken & Taylor 2001	excluded	1a		USA, California: Mendocino Co.; Anderson Valley, 3 km E of Yorkville		38.890607°		-123.179061°		830	S. Kroken	1997-11-01			AV2*
AV3*	L. vulpina	Kroken & Taylor 2001	excluded	1a		USA, California: Mendocino Co.; Anderson Valley, 3 km E of Yorkville		38.890607°		-123.179061°		830	S. Kroken	1997-11-01			AV3*
AZ1	L. vulpina	Altermann 2009	excluded	admixed	AZ1	USA, Arizona Apache Co.: White Mountains	adjacent to Green Peak	34	6.003	109	34.039	10000	Nash	1977-08-18			AZ1
B1*	L. gracilis	Kroken & Taylor 2001	admixed	1b		USA, California: Tuolumne Co.; Baker Station, Hwy. 108, 10-1998		38.3302		-119.756		6230	S. Kroken	1998-10-01			B1*
B2*	L. gracilis	Kroken & Taylor 2001	1a	1b		USA, California: Tuolumne Co.; Baker Station, Hwy. 108, 10-1998		38.3302		-119.756		6230	S. Kroken	1998-10-01			B2*
B3*	L. gracilis	Kroken & Taylor 2001	admixed	1b		USA, California: Tuolumne Co.; Baker Station, Hwy. 108, 10-1998		38.3302		-119.756		6230	S. Kroken	1998-10-01			B3*
B4*	L. gracilis	Kroken & Taylor 2001	admixed	1b		USA, California: Tuolumne Co.; Baker Station, Hwy. 108, 10-1998		38.3302		-119.756		6230	S. Kroken	1998-10-01			B4*	FJ161380																		BC4	FJ161380
B5*	L. gracilis	Kroken & Taylor 2001	excluded	1b		USA, California: Tuolumne Co.; Baker Station, Hwy. 108, 10-1998		38.3302		-119.756		6230	S. Kroken	1998-10-01			B5*	FJ161381																		BC5a	FJ161381
BC1*	L. 'lupina'	Kroken & Taylor 2001	2	2	BC1* (most loci)	Canada, British Columbia: mycobiont culture											BC1*
BC4	L. 'lupina'	Altermann 2009	1b	1b	BC4	USA, California: Tuolumne Co. (Stanislaus Region); Highway 108, Stanislaus National Forest, Baker Campground;	north of campground entrance area, across from campsite #4	38	19.47	119	45.15	6294	Altermann	2004-07-01		BA sequence excluded	BC4												FJ153298									BC4	FJ153298
BC5a	L. 'unidentified sorediate'	Altermann 2009	admixed	admixed	BC5a	USA, California: Tuolumne Co. (Stanislaus Region); Highway 108, Stanislaus National Forest, Baker Campground;	along Middle Fork Stanislaus river	38	19.42	119	45.26	6168	Altermann	2004-07-01			BC5a												FJ153299									BC5a	FJ153299
BH1	L. 'lupina'	Altermann 2009	1b	1b	BH1	USA, Wyoming: Johnson Co.; Bighorn National Forest, Grouse Mountain;	south of Highway 16, Hospital Hill Area	44	18.78	106	51.705	6827	Bell	2005-06-13		BA sequence excluded	BH1	FJ161382											FJ153300							BH1	FJ161382	BH1	FJ153300
BH10	L. 'lucida'	Altermann 2009	1a	5	BH10	USA, Wyoming: Sheridan Co.; Bighorn National Forest, South Tongue River north of Tie Flume Campground;	north of Cloud Peak Wilderness, off highway 14 west of Dayton, south of Burgess Junction to Forest Service Road 26	44	44.369	107	28.239	7687	Bell	2005-06-15			BH10
BH11	L. 'lupina'	Altermann 2009	2	2	BH11	USA, Wyoming: Sheridan Co.; Bighorn National Forest, South Tongue River north of Tie Flume Campground;	north of Cloud Peak Wilderness, off highway 14 west of Dayton, south of Burgess Junction to Forest Service Road 26	44	44.568	107	28.424	7675	Bell	2005-06-15			BH11	FJ161383											FJ153301							BH11	FJ161383	BH11	FJ153301
BH12	L. 'lupina'	Altermann 2009	2	2	BH12	USA, Wyoming: Sheridan Co.; Bighorn National Forest, Dry Fork Ridge, Riley Point;	north of Burgess Junction, off Forest Service Road 15 to secondary road #168, then road 200	44	52.697	107	32.762	7936	Bell	2005-06-15			BH12	FJ161384											FJ153302							BH12	FJ161384	BH12	FJ153302
BH13	L. 'lupina'	Altermann 2009	2	2	BH13	USA, Wyoming: Sheridan Co.; Bighorn National Forest, Dry Fork Ridge, Riley Point;	north of Burgess Junction, off Forest Service Road 15 to secondary road #168, then road 200	44	52.697	107	32.762	7925	Bell	2005-06-15			BH13	FJ161385											FJ153303							BH13	FJ161385	BH13	FJ153303
BH14	L. 'lupina'	Altermann 2009	2	2	BH14	USA, Wyoming: Sheridan Co.; Bighorn National Forest, Dry Fork Ridge, Riley Point;	north of Burgess Junction, off Forest Service Road 15 to secondary road #168, then road 200	44	52.812	107	33.01	8010	Bell	2005-07-13			BH14	FJ161386											FJ153304							BH14	FJ161386	BH14	FJ153304
BH15	L. 'lupina'	Altermann 2009	2	2	BH15	USA, Wyoming: Sheridan Co.; Bighorn National Forest, Dry Fork Ridge, Riley Point;	north of Burgess Junction, off Forest Service Road 15 to secondary road #168, then road 200	44	52.52	107	32.373	7954	Bell	2005-07-13			BH15	FJ161387											FJ153305							BH15	FJ161387	BH15	FJ153305
BH16	L. 'lupina'	Altermann 2009	2	2	BH16	USA, Wyoming: Sheridan Co.; Bighorn National Forest, Dry Fork Ridge, Riley Point;	north of Burgess Junction, off Forest Service Road 15 to secondary road #168, then road 200	44	52.44	107	31.905	7983	Bell	2005-07-13			BH16	FJ161388											FJ153306							BH16	FJ161388	BH16	FJ153306
BH17	L. 'lupina'	Altermann 2009	2	2	BH17	USA, Washington: Yakima Co.;Snoqualmie National Forest;	.	44	13.146	107	10.36	2917	Bell	2005-07-13			BH17	FJ161389											FJ153307							BH17	FJ161389	BH17	FJ153307
BH2	L. 'lupina'	Altermann 2009	2	2	BH2	USA, Wyoming: Johnson Co.; Bighorn National Forest, Grouse Mountain;	south of Highway 16, Hospital Hill Area	44	18.833	106	51.582	6968	Bell	2005-06-13			BH2	FJ161390											FJ153308							BH2	FJ161390	BH2	FJ153308
BH3	L. 'lupina'	Altermann 2009	2	2	BH3	USA, Wyoming: Johnson Co.; Bighorn National Forest, Grouse Mountain;	south of Highway 16, Hospital Hill Area	44	18.825	106	51.597	6865	Bell	2005-06-13			BH3	FJ161391											FJ153309							BH3	FJ161391	BH3	FJ153309
BH4	L. 'lupina'	Altermann 2009	excluded	admixed	BH4	USA, Wyoming: Johnson Co.; Bighorn National Forest, Grouse Mountain;	south of Highway 16, Hospital Hill Area	44	18.937	106	51.187	7143	Bell	2005-06-13			BH4	FJ161392											FJ153310							BH4	FJ161392	BH4	FJ153310
BH5	L. 'lupina'	Altermann 2009	2	2	BH5	USA, Wyoming: Johnson Co.; Bighorn National Forest, Grouse Mountain;	south of Highway 16, Hospital Hill Area	44	18.88	106	50.947	7089	Bell	2005-06-13			BH5	FJ161393											FJ153311							BH5	FJ161393	BH5	FJ153311
BH6	L. 'lupina'	Altermann 2009	2	2	BH6	USA, Wyoming: Johnson Co.; Bighorn National Forest, Grouse Mountain;	south of Highway 16, Hospital Hill Area	44	18.708	106	52.2	6567	Bell	2005-06-13			BH6	FJ161394											FJ153312							BH6	FJ161394	BH6	FJ153312
BH7	L. 'lupina'	Altermann 2009	2	2	BH7	USA, Wyoming: Sheridan Co.; Bighorn National Forest, South Tongue River north of Tie Flume Campground;	north of Cloud Peak Wilderness, off highway 14 west of Dayton, south of Burgess Junction to Forest Service Road 26	44	43.802	107	27.955	7764	Bell	2005-06-15			BH7	FJ161395											FJ153313							BH7	FJ161395	BH7	FJ153313
BH8	L. 'lupina'	Altermann 2009	2	2	BH8	USA, Wyoming: Sheridan Co.; Bighorn National Forest, South Tongue River north of Tie Flume Campground;	north of Cloud Peak Wilderness, off highway 14 west of Dayton, south of Burgess Junction to Forest Service Road 26	44	43.895	107	28.18	7759	Bell	2005-06-15			BH8	FJ161396											FJ153314							BH8	FJ161396	BH8	FJ153314
BH9	L. 'lupina'	Altermann 2009	2	2	BH9	USA, Wyoming: Sheridan Co.; Bighorn National Forest, South Tongue River north of Tie Flume Campground;	north of Cloud Peak Wilderness, off highway 14 west of Dayton, south of Burgess Junction to Forest Service Road 26	44	44.159	107	28.308	7794	Bell	2005-06-15			BH9	FJ161397											FJ153315							BH9	FJ161397	BH9	FJ153315
BL1a	L. 'lupina'	Altermann 2009	1b	1b	BL1a	Canada, Alberta: Bow Lake, 90 km north of Banff;	and 35 km north of Lake Louise along Highway 93	51	40	116	29	6500	Glass	2005-10-10		BA sequence excluded	BL1a	FJ161398											FJ153316							BL1a	FJ161398	BL1a	FJ153316
BL2a	L. 'lupina'	Altermann 2009	1b	1b	BL2a	Canada, Alberta: Bow Lake, 90 km north of Banff;	and 35 km north of Lake Louise along Highway 93	51	40	116	29	6500	Glass	2005-10-10		BA sequence excluded	BL2a	FJ161399											FJ153317							BL2a	FJ161399	BL2a	FJ153317
BR1a	L. 'lupina'	Altermann 2009	excluded	2	BR1a	USA, Montana:Ravalii Co.; Bitterroot National Forest, French Basin	north of Sula	45	54.67	113	56.7	4600	Pipp	2005-05-05			BR1a
BR2a	L. 'lupina'	Altermann 2009	2	2	BR2a	USA, Montana:Ravalii Co.; Bitterroot National Forest, French Basin	north of Sula	45	54.84	113	56.4	4600	Pipp	2005-05-05			BR2a	FJ161400											FJ153318							BR2a	FJ161400	BR2a	FJ153318
BR3a	L. 'lupina'	Altermann 2009	2	2	BR3a	USA, Montana:Ravalii Co.; Bitterroot National Forest, French Basin	north of Sula	45	53.64	113	57.27	4600	Pipp	2005-05-05			BR3a	FJ161401											FJ153319							BR3a	FJ161401	BR3a	FJ153319
BR4a	L. 'lupina'	Altermann 2009	admixed	1b	BR4a	USA, Montana:Ravalii Co.; Bitterroot National Forest, French Basin	north of Sula	45	53.37	113	57.17	4600	Pipp	2005-05-05		BA sequence excluded	BR4a	FJ161402											FJ153320							BR4a	FJ161402	BR4a	FJ153320
BR5a	L. 'lupina'	Altermann 2009	2	2	BR5a	USA, Montana:Ravalii Co.; Bitterroot National Forest, French Basin	north of Sula	45	51.935	113	57.05	4600	Pipp	2005-05-05			BR5a	FJ161403											FJ153321							BR5a	FJ161403	BR5a	FJ153321
BS10	L. 'lupina'	Altermann 2009	1b	1b	BS10	USA, Idaho: Boise Co. (So. Central Region); Boise National Forest	roadside sampling, Park and Ski area, Hwy 21	44	1.465	115	36.391	5837	Altermann	2006-06-26		BA sequence excluded	BS10	FJ161404											FJ153322							BS10	FJ161404	BS10	FJ153322
BS1a	L. 'lupina'	Altermann 2009	1b	1b	BS1a	USA, Idaho: Boise Co. (So. Central Region); Boise National Forest	roadside sampling, Hwy 21	44	14.294	115	12.836	5833	Altermann	2006-06-26		BA sequence excluded	BS1a	FJ161405											FJ153323							BS1a	FJ161405	BS1a	FJ153323
BS2a	L. 'lupina'	Altermann 2009	2	2	BS2a	USA, Idaho: Boise Co. (So. Central Region); Boise National Forest	roadside sampling, Hwy 21	44	10.357	115	15.34	5115	Altermann	2006-06-26			BS2a	FJ161406											FJ153324							BS2a	FJ161406	BS2a	FJ153324
BS3a	L. 'lupina'	Altermann 2009	2	2	BS3a	USA, Idaho: Boise Co. (So. Central Region); Boise National Forest	roadside sampling, Hwy 21	44	7.16	115	23.44	4400	Altermann	2006-06-26			BS3a	FJ161407											FJ153325							BS3a	FJ161407	BS3a	FJ153325
BS8a	L. 'lupina'	Altermann 2009	admixed	2	BS8a	USA, Idaho: Boise Co. (So. Central Region); Boise National Forest	roadside sampling, Hwy 21	44	5.61	115	28.643	4200	Altermann	2006-06-26			BS8a	FJ161408											FJ153326							BS8a	FJ161408	BS8a	FJ153326
CC1a	L. vulpina	Altermann 2009	excluded	1a	CC1a	USA, California: Shasta Co. (Plumas Region); Castle Crags State Park;	Vista Point	41	9.534	122	18.299	2634	Altermann	2005-03-01			CC1a	FJ161630											FJ153548							CC1a	FJ161630	CC1a	FJ153548
CC1b	L. vulpina	Altermann 2009	excluded	1a	CC1b	USA, California: Shasta Co. (Plumas Region); Castle Crags State Park;	Vista Point	41	9.534	122	18.299	2634	Altermann	2005-03-01			CC1b	FJ161631											FJ153549							CC1b	FJ161631	CC1b	FJ153549
CC2a	L. 'lupina'	Altermann 2009	2	2	CC2a	USA, California: Shasta Co. (Plumas Region); I5, Castle Crags State Park;	Castle Crag Trail	41	9.606	122	18.729	2661	Altermann	2005-03-01			CC2a	FJ161409											FJ153327							CC2a	FJ161409	CC2a	FJ153327
CC3	L. 'lupina'	Altermann 2009	1b	1b	CC3	USA, California: Shasta Co. (Plumas Region); I5, Castle Crags State Park;	Castle Crag Trail	41	9.578	122	19.141	3009	Altermann	2005-03-01		BA sequence excluded	CC3	FJ161410											FJ153328							CC3	FJ161410	CC3	FJ153328
CC4	L. 'lupina'	Altermann 2009	excluded	2	CC4	USA, California: Shasta Co. (Plumas Region); I5, Castle Crags State Park;	Castle Crag Trail, near Bob's Hat Trail	41	9.623	122	18.837	2690	Altermann	2005-03-01			CC4
CC4a	L. 'lupina'	Altermann 2009	1b	1b	CC4a	USA, California: Shasta Co. (Plumas Region); I5, Castle Crags State Park;	Castle Crag Trail, near Bob's Hat Trail	41	9.623	122	18.837	2690	Altermann	2005-03-01		BA sequence excluded	CC4a	FJ161411											FJ153329							CC4a	FJ161411	CC4a	FJ153329
CC4b	L. 'lupina'	Altermann 2009	2	2	CC4b	USA, California: Shasta Co. (Plumas Region); I5, Castle Crags State Park;	Castle Crag Trail, near Bob's Hat Trail	41	9.623	122	18.837	2690	Altermann	2005-03-01			CC4b	FJ161412											FJ153330							CC4b	FJ161412	CC4b	FJ153330
CC5a	L. vulpina	Altermann 2009	1a	admixed	CC5a	USA, California: Shasta Co. (Plumas Region); Castle Crags State Park;	Castle Crag Trail, near Bob's Hat Trail	41	9.623	122	18.837	2690	Altermann	2005-03-01			CC5a	FJ161632											FJ153550							CC5a	FJ161632	CC5a	FJ153550
CC5b	L. vulpina	Altermann 2009	excluded	1a	CC5b	USA, California: Shasta Co. (Plumas Region); Castle Crags State Park;	Castle Crag Trail, near Bob's Hat Trail	41	9.623	122	18.837	2690	Altermann	2005-03-01			CC5b	FJ161633											FJ153551							CC5b	FJ161633	CC5b	FJ153551
CH2	L. 'lupina'	Altermann 2009	2	2	CH2	USA, California: Alpine Co. (Stanislaus Region); Highway 4, Stanislaus National Forest, North of Cape Horn;	west side of road	38	29.93	119	57.63	7910	Altermann	2004-07-01			CH2	FJ161413											FJ153331							CH2	FJ161413	CH2	FJ153331
CK1a	L. 'lupina'	Altermann 2009	2	2	CK1a	Canada, British Columbia: Central BC; Coldwater Creek;	adjacent to Coquihalla Highway (5) about 50 km south of Merritt	49	39.5	121	0.5	3600	Glass	2005-08-01			CK1a	FJ161414											FJ153332							CK1a	FJ161414	CK1a	FJ153332
CL1*	L. 'lupina'	Kroken & Taylor 2001	excluded	admixed		USA, Oregon: Klamath Co.; Crater Lake Natl. park, Cleetwood trail		42.980205°		-122.075360°		6580	K. LoBuglio	1997-07-01			CL1*
CL1* (rugosa)	L. 'rugosa'	Kroken & Taylor 2001	excluded	1a		USA, Oregon: Klamath Co.; Crater Lake Natl. Park, Cleetwood trail, 7-1997		42.980205°		-122.075360°		6580	K. LoBuglio	1997-07-01			CL1* (rugosa)
CL2*	L. 'barbata'	Kroken & Taylor 2001	excluded	1b		USA, Oregon: Klamath Co.; Crater Lake Natl. Park, Cleetwood Trail, 7-1997		42.980205°		-122.075360°		6580	K. LoBuglio	1997-07-01			CL2*
CL3*	L. 'lucida'	Kroken & Taylor 2001	excluded	4		USA, Oregon: Klamath Co.; Crater Lake Natl. Park, Cleetwood trail, 7-1997		42.980205°		-122.075360°		6580	K. LoBuglio	1997-07-01			CL3*
CP1*	L. 'rugosa'	Kroken & Taylor 2001	admixed	1a		USA, California: Alpine Co.; Carson Pass, trail to Round Lake		38.6881°		119.9844°		8800	K. LoBuglio	1995-08-01			CP1*
CP2*	L. 'rugosa'	Kroken & Taylor 2001	excluded	1a		USA, California: Alpine Co.; Carson Pass, trail to Round Lake		38.6881°		119.9844°		8800	K. LoBuglio	1995-08-01			CP2*
CR1	L. 'lupina'	Altermann 2009	2	2	CR1	Canada, British Columbia: Central BC; Pavilion Lake, 7 miles southeast of Pavilion, Hwy 99;	trail around lake	50	49.989	121	41.572	2663	Altermann	2005-05-01			CR1	FJ161415											FJ153333							CR1	FJ161415	CR1	FJ153333
CR2	L. 'lupina'	Altermann 2009	1b	1b	CR2	Canada, British Columbia: Central BC; Near Twin Creeks Ranch;	along road, 2.5 miles from Highway 99	50	45.901	121	35.067	3073	Altermann	2005-05-01		BA sequence excluded	CR2	FJ161416											FJ153334							CR2	FJ161416	CR2	FJ153334
CR3	L. 'lupina'	Altermann 2009	2	2	CR3	Canada, British Columbia: Central BC; Near Twin Creeks Ranch;	along road, .2 miles East of Langley Lake	50	38.566	121	32.17	3833	Altermann	2005-05-01			CR3	FJ161417											FJ153335							CR3	FJ161417	CR3	FJ153335
CR4a	L. 'lupina'	Altermann 2009	2	2	CR4a	Canada, British Columbia: Central BC; About 15 km NW of Cache Creek, between Highway 99 and the banks of Hat Creek;	.	50	53.089	121	25.978	1781	Bjork	2005-05-01			CR4a	FJ161418											FJ153336							CR4a	FJ161418	CR4a	FJ153336
CR4b	L. 'lupina'	Altermann 2009	2	2	CR4b	Canada, British Columbia: Central BC; About 15 km NW of Cache Creek, between Highway 99 and the banks of Hat Creek;	.	50	53.089	121	25.978	1781	Bjork	2005-05-01			CR4b	FJ161419											FJ153337							CR4b	FJ161419	CR4b	FJ153337
CW8*	L. vulpina	Kroken & Taylor 2001	excluded	1a		Canada, British Columbia: 16 km N of Clearwater Village		51.7966°		120.021		2000	T. Goward	1998-04-01			CW8*
CY2	L. 'lupina'	Altermann 2009	2	2	CY2	USA, Idaho: Washington Co. (Central Region); Payette National Forest;	Brownlee Campground, Cuddy Mountain Area, Wells Road off of Hwy 71	44	44.418	116	48.94	4360	Altermann	2006-06-27			CY2	FJ161420											FJ153338							CY2	FJ161420	CY2	FJ153338
CY5a	L. 'lupina'	Altermann 2009	2	2	CY5a	USA, Idaho: Washington Co. (Central Region); Payette National Forest;	Brownlee Campground, Cuddy Mountain Area, Wells Road off of Hwy 71	44	44.525	116	48.675	4387	Altermann	2006-06-27			CY5a	FJ161421											FJ153339							CY5a	FJ161421	CY5a	FJ153339
CY6a	L. 'lupina'	Altermann 2009	2	2	CY6a	USA, Idaho: Washington Co. (Central Region); Payette National Forest;	Brownlee Campground, Cuddy Mountain Area, Wells Road off of Hwy 71	44	44.607	116	48.623	4453	Altermann	2006-06-27			CY6a	FJ161422											FJ153340							CY6a	FJ161422	CY6a	FJ153340
CY7a	L. 'lupina'	Altermann 2009	2	2	CY7a	USA, Idaho: Washington Co. (Central Region); Payette National Forest;	Brownlee Campground, Cuddy Mountain Area, Wells Road off of Hwy 71	44	44.525	116	48.675	4387	Altermann	2006-06-27			CY7a
CY8	L. 'lupina'	Altermann 2009	2	2	CY8	USA, Idaho: Washington Co. (Central Region); Payette National Forest;	Brownlee Campground, Cuddy Mountain Area, Wells Road off of Hwy 71	44	44.648	116	48.623	4481	Altermann	2006-06-27			CY8	FJ161423											FJ153341							CY8	FJ161423	CY8	FJ153341
DA1	L. 'lupina'	Altermann 2009	1a	1b	DA1	USA, California, Tuolumne Co.; Highway 108: Stanislaus National forest	Douglas area, logging road to largest Jeffrey pine	38	20/13	119	46.635	6053	Altermann	2004-07-01		BA sequence excluded	DA1
DH3	L. 'lupina'	Altermann 2009	2	2	DH3	USA, Oregon: Klamath Co.; Deschutes National Forest;	Crescent Creek Area off Hwy 61	43	29.94	121	50.521	4567	Altermann	2006-07-02			DH3	FJ161424											FJ153342							DH3	FJ161424	DH3	FJ153342
DH4a	L. 'lupina'	Altermann 2009	1b	1b	DH4a	USA, Oregon: Klamath Co.; Deschutes National Forest;	Crescent Creek Area off Hwy 61	43	29.797	121	50.736	4491	Altermann	2006-07-02		BA sequence excluded	DH4a	FJ161425											FJ153343							DH4a	FJ161425	DH4a	FJ153343
DH5	L. 'lupina'	Altermann 2009	2	2	DH5	USA, Oregon: Klamath Co.; Deschutes National Forest;	Crescent Creek Area off Hwy 61	43	29.934	121	51.193	4561	Altermann	2006-07-02			DH5	FJ161426											FJ153344							DH5	FJ161426	DH5	FJ153344
DH6	L. 'lupina'	Altermann 2009	1b	1b	DH6	USA, Oregon: Klamath Co.; Deschutes National Forest;	Crescent Creek Area off Hwy 61	43	29.575	121	52.503	4832	Altermann	2006-07-02		BA sequence excluded	DH6	FJ161427											FJ153345							DH6	FJ161427	DH6	FJ153345
DH8a	L. 'lupina'	Altermann 2009	2	2	DH8a	USA, Oregon: Klamath Co.; Deschutes National Forest;	Crescent Road off of Hwy 58	43	26.571	121	51.753	4563	Altermann	2006-07-02			DH8a	FJ161428											FJ153346							DH8a	FJ161428	DH8a	FJ153346
DK1	L. 'lupina'	Altermann 2009	1b	1b	DK1	USA, South Dakota: Lawrence Co. (Black Hills); Southeast Lawrence County;		44	11	103	34	5000	Zimmerman	2005-11-26		BA sequence excluded	DK1	FJ161429											FJ153347							DK1	FJ161429	DK1	FJ153347
DP1*	L. 'lupina'	Kroken & Taylor 2001	1a	3		USA, California: Nevada Co.; Donner Pass		39.336043°		120.3242°		7120	K. LoBuglio	1994-07-01			DP1*
DP2*	L. 'lucida'	Kroken & Taylor 2001	1a	3		USA, California: Nevada Co.; Donner Pass		39.336043°		120.3242°		7120	K. LoBuglio	1994-07-01			DP2*
EP1*	L. 'lucida'	Kroken & Taylor 2001	excluded	3		USA, California: Alpine Co.; Ebbetts Pass, Pacific Crest Trail, Hwy. 4, 8-1994		38.5444°		119.8118°		8770	S. Kroken	1994-08-01			EP1*
EP1S	L. 'lupina'	Altermann 2009	1b	1b	EP1S	USA, California: Alpine Co. (Stanislaus Region); Toiyabe National Forest, Ebbetts Pass, Pacific Crest Trail;		38	32.88	119	48.67	8776	Altermann	2004-07-01		BA sequence excluded	EP1S	FJ161430											FJ153348							EP1S	FJ161430	EP1S	FJ153348
EP2a	L. 'lupina'	Altermann 2009	2	2	EP2a	USA, California: Alpine Co. (Stanislaus Region); Toiyabe National Forest, Ebbetts Pass, Pacific Crest Trail;		38	32.88	119	48.67	8776	Altermann	2004-07-01			EP2a	FJ161431											FJ153349							EP2a	FJ161431	EP2a	FJ153349
EP3a	L. 'lupina'	Altermann 2009	2	2	EP3a	USA, California: Alpine Co. (Stanislaus Region); Toiyabe National Forest, Ebbetts Pass, Pacific Crest Trail;		38	32.87	119	48.59	8724	Altermann	2004-07-01			EP3a	FJ161432								FJ041055			FJ153350							EP3a	FJ161432	EP3a	FJ153350
FM1a	L. 'lupina'	Altermann 2009	2	2	FM1a	USA, California: Ventura Co. (Tehachapi Region); Frasier Mountain, Los Padres National Forest;	Forest Route 8N04	34	46.849	118	59.221	7379	Altermann	2005-12-10			FM1a	FJ161433											FJ153351							FM1a	FJ161433	FM1a	FJ153351
FM2a	L. 'lupina'	Altermann 2009	2	2	FM2a	USA, California: Ventura Co. (Tehachapi Region); Frasier Mountain, Los Padres National Forest;	Forest Route 8N04	34	46.897	118	58.86	7472	Altermann	2005-12-10			FM2a	FJ161434											FJ153352							FM2a	FJ161434	FM2a	FJ153352
FM3a	L. 'lupina'	Altermann 2009	2	2	FM3a	USA, California: Ventura Co. (Tehachapi Region); Frasier Mountain, Los Padres National Forest;	Forest Route 8N04	34	46.42	118	58.448	7833	Altermann	2005-12-10			FM3a	FJ161435											FJ153353							FM3a	FJ161435	FM3a	FJ153353
FM4a	L. 'lupina'	Altermann 2009	2	2	FM4a	USA, California: Ventura Co. (Tehachapi Region); Frasier Mountain, Los Padres National Forest;	Forest Route 8N04	34	46.534	118	58.701	7705	Altermann	2005-12-10			FM4a	FJ161436											FJ153354							FM4a	FJ161436	FM4a	FJ153354
FM4b	L. 'lupina'	Altermann 2009	1b	1b	FM4b	USA, California: Ventura Co. (Tehachapi Region); Frasier Mountain, Los Padres National Forest;	Forest Route 8N04	34	46.534	118	58.701	7705	Altermann	2005-12-10		BA sequence excluded	FM4b	FJ161437											FJ153355							FM4b	FJ161437	FM4b	FJ153355
FM5a	L. 'lupina'	Altermann 2009	2	2	FM5a	USA, California: Ventura Co. (Tehachapi Region); Frasier Mountain, Los Padres National Forest;	Forest Route 8N04	34	47.023	118	59.956	6812	Altermann	2005-12-10			FM5a	FJ161438											FJ153356							FM5a	FJ161438	FM5a	FJ153356
FP1a	L. vulpina	Altermann 2009	excluded	1a	FP1a	USA, California: San Benito Co. (Central Coast); Fremont Peak State Park;	road to Fremont Peak	36	46.388	121	28.589	2400	Altermann	2005-11-13			FP1a	FJ161634											FJ153552							FP1a	FJ161634	FP1a	FJ153552
FP1b	L. aff. vulpina	Altermann 2009	1a	1a	FP1b	USA, California: San Benito Co. (Central Coast); Fremont Peak State Park;	road to Fremont Peak	36	46.388	121	18.589	2400	Altermann	2005-11-13			FP1b
FP2a	L. vulpina	Altermann 2009	excluded	1a	FP2a	USA, California: San Benito Co. (Central Coast); Fremont Peak State Park;	road to Fremont Peak	36	46.388	121	28.589	2400	Altermann	2005-11-13			FP2a	FJ161635											FJ153553							FP2a	FJ161635	FP2a	FJ153553
GB1a	L. 'lupina'	Altermann 2009	2	2	GB1a	USA, Nevada: White Pine Co.; Great Basin National Park;	Bristlecone Pine Trail on Wheeler Peak	39	0	114	18	10400	Altermann	2006-06-23			GB1a	FJ161439											FJ153357							GB1a	FJ161439	GB1a	FJ153357
GM1	L. 'lupina'	Altermann 2009	2	2	GM1	Canada, British Columbia: Central BC; Greenstone Mountain, summit area;	southeast of Kamloops	50	36.757	120	38.494	5878	Altermann	2005-05-01			GM1	FJ161440											FJ153358							GM1	FJ161440	GM1	FJ153358
GM11	L. 'lupina'	Altermann 2009	2	2	GM11	Canada, British Columbia: Central BC; Greenstone Mountain, along dirt road;	southeast of Kamloops	50	35.535	120	36.038	4584	Altermann	2005-05-01			GM11	FJ161441											FJ153359							GM11	FJ161441	GM11	FJ153359
GM12	L. 'lupina'	Altermann 2009	1b	1b	GM12	Canada, British Columbia: Central BC; Greenstone Mountain, along dirt road;	southeast of Kamloops	50	36.522	120	34.284	4103	Altermann	2005-05-01		BA sequence excluded	GM12	FJ161442											FJ153360							GM12	FJ161442	GM12	FJ153360
GM5	L. 'lupina'	Altermann 2009	2	2	GM5	Canada, British Columbia: Central BC; Greenstone Mountain, summit area;	southeast of Kamloops	50	36.757	120	38.494	5878	Altermann	2005-05-01			GM5	FJ161443											FJ153361							GM5	FJ161443	GM5	FJ153361
GM6	L. 'lupina'	Altermann 2009	2	2	GM6	Canada, British Columbia: Central BC; Greenstone Mountain, summit area;	southeast of Kamloops	50	36.757	120	38.494	5878	Altermann	2005-05-01			GM6	FJ161444											FJ153362							GM6	FJ161444	GM6	FJ153362
GM8	L. 'lupina'	Altermann 2009	1b	1b	GM8	Canada, British Columbia: Central BC; Greenstone Mountain, summit area;	southeast of Kamloops	50	36.757	120	38.494	5878	Goward	2005-05-01		BA sequence excluded	GM8	FJ161445											FJ153363							GM8	FJ161445	GM8	FJ153363
GR1a	L. vulpina	Altermann 2009	excluded	1a	GR1a	USA, California: Santa Cruz Co.; Castle Rock State Park;	King Creek drainage near Goat Rock	37	13.73	122	6.1	2800	Carlberg	2006-10-21			GR1a	FJ161636											FJ153554							GR1a	FJ161636	GR1a	FJ153554
GS1a	L. 'lupina'	Altermann 2009	1b	1b	GS1a	USA, Oregon: Jackson Co. (Mt. Ashland); Highway 66, Green Springs Mountain;	Pacific Crest Trail	42	7.418	122	28.856	4500	Altermann	2005-03-01		BA sequence excluded	GS1a	FJ161446											FJ153364							GS1a	FJ161446	GS1a	FJ153364
GS2	L. 'lupina'	Altermann 2009	2	2	GS2	USA, Oregon: Jackson Co. (Mt. Ashland); Highway 66, Green Springs Mountain;	Pacific Crest Trail	42	8.006	122	28.878	4632	Altermann	2005-03-01			GS2	FJ161447											FJ153365							GS2	FJ161447	GS2	FJ153365
GS3	L. 'lupina'	Altermann 2009	1b	1b	GS3	USA, Oregon: Jackson Co. (Mt. Ashland); Highway 66, Green Springs Mountain;	Pacific Crest Trail	42	8.104	122	29.008	4635	Altermann	2005-03-01		BA sequence excluded	GS3	FJ161448											FJ153366							GS3	FJ161448	GS3	FJ153366
GS4	L. 'lupina'	Altermann 2009	1b	1b	GS4	USA, Oregon: Jackson Co. (Mt. Ashland); Highway 66, Green Springs Mountain;	Pacific Crest Trail	42	8.341	122	29.62	4626	Altermann	2005-03-01		BA sequence excluded	GS4	FJ161449											FJ153367							GS4	FJ161449	GS4	FJ153367
GS5	L. 'lupina'	Altermann 2009	2	2	GS5	USA, Oregon: Jackson Co. (Mt. Ashland); Highway 66, Green Springs Mountain;	Pacific Crest Trail	42	8.341	122	29.62	4626	Altermann	2005-03-01			GS5	FJ161450											FJ153368							GS5	FJ161450	GS5	FJ153368
GS6a	L. 'lupina'	Altermann 2009	2	2	GS6a	USA, Oregon: Jackson Co. (Mt. Ashland); Highway 66, Green Springs Mountain;	Pacific Crest Trail	42	8.354	122	29.273	4656	Altermann	2005-03-01			GS6a	FJ161451											FJ153369							GS6a	FJ161451	GS6a	FJ153369
GS7	L. 'lupina'	Altermann 2009	2	2	GS7	USA, Oregon: Jackson Co. (Mt. Ashland); Highway 66, Green Springs Mountain;	along road	42	8.047	122	31.972	3049	Altermann	2005-03-01			GS7	FJ161452											FJ153370							GS7	FJ161452	GS7	FJ153370
H1*	L. aff. vulpina	Altermann 2009	1a	1a		USA, California: Santa Clara Co.; Henry Coe State Park, Middle Ridge trail		37.196658°		-121.528326°		1970	S. Kroken	1995-05-01			H1*
HA1	L. 'lupina'	Altermann 2009	2	2	HA1	USA, California: Monterey Co. (Central Coast); Hastings University of California Reserve;	.	36	22	121	34	2405	Andonian	2005-01-17			HA1	FJ161453											FJ153371							HA1	FJ161453	HA1	FJ153371
HA2	L. 'lupina'	Altermann 2009	1b	1b	HA2	USA, California: Monterey Co. (Central Coast); Carmel Valley Road, 7 miles southeast of Carmel Valley;	near confluence Rana and Agua Mata Creeks	36	26.148	121	37.771	959	Altermann	2005-05-17		BA sequence excluded	HA2	FJ161454											FJ153372							HA2	FJ161454	HA2	FJ153372
HC1_nils	L. aff. vulpina	Högberg et al. 2002				USA, California: Santa Clara Co.; Henry Coe State Park, Middle Ridge Trail		37.196658°		-121.528326°		1970	S. Kroken	1995-05-01			HC1_nils
HC2_nils	L. vulpina	Högberg et al. 2002				USA, California: Santa Clara Co.; Henry Coe State Park, Middle Ridge Trail		37.196658°		-121.528326°		1970	S. Kroken	1995-05-01			HC2_nils
HC3_nils	L. vulpina	Högberg et al. 2002				USA, California: Santa Clara Co.; Henry Coe State Park, Middle Ridge Trail		37.196658°		-121.528326°		1970	S. Kroken	1995-05-01			HC3_nils
HC4_nils	L. aff. vulpina	Högberg et al. 2002				USA, California: Santa Clara Co.; Henry Coe State Park, Middle Ridge Trail		37.196658°		-121.528326°		1970	S. Kroken	1995-05-01			HC4_nils
HC5_nils	L. vulpina	Högberg et al. 2002				USA, California: Santa Clara Co.; Henry Coe State Park, Middle Ridge Trail		37.196658°		-121.528326°		1970	S. Kroken	1995-05-01			HC5_nils
HC6_nils	L. vulpina	Högberg et al. 2002				USA, California: Santa Clara Co.; Henry Coe State Park, Middle Ridge Trail		37.196658°		-121.528326°		1970	S. Kroken	1995-05-01			HC6_nils
HC7_nils	L. vulpina	Högberg et al. 2002				USA, California: Santa Clara Co.; Henry Coe State Park, Middle Ridge Trail		37.196658°		-121.528326°		1970	S. Kroken	1995-05-01			HC7_nils
HD10	L. 'lupina'	Altermann 2009	2	2	HD10	USA, Oregon: Clackamas Co.; Mount Hood National Forest;	near Timberline Lodge	45	19.878	121	42.644	5995	Altermann	2006-07-02			HD10	FJ161455											FJ153373							HD10	FJ161455	HD10	FJ153373
HD1a	L. vulpina	Altermann 2009	excluded	1a	HD1a	USA, Oregon: Clackamas Co.; Mount Hood National Forest;	Government Camp, Hwy 26	45	18.16	121	45.038	3927	Altermann	2006-07-01			HD1a	FJ161637											FJ153555							HD1a	FJ161637	HD1a	FJ153555
HD2a	L. vulpina	Altermann 2009	excluded	1a	HD2a	USA, Oregon: Clackamas Co.; Mount Hood National Forest;	Clear Lake Campground, 6.5 miles south of Hwy 26 intersection with Hwy 39	45	10.867	121	41.88	3551	Altermann	2006-07-01			HD2a	FJ161638											FJ153556							HD2a	FJ161638	HD2a	FJ153556
HD4a	L. aff. vulpina	Altermann 2009	1a	1a	HD4a	USA, Oregon: Clackamas Co.; Mount Hood National Forest;	Clear Lake Campground, 6.5 miles south of Hwy 26 intersection with Hwy 39	45	11.095	121	41.949	3589	Altermann	2006-07-01			HD4a
HD8	L. 'lupina'	Altermann 2009	2	2	HD8	USA, Oregon: Clackamas Co.; Mount Hood National Forest;	Mountaineer Trail near Timberline Lodge	45	20.056	121	42.556	6096	Altermann	2006-07-02			HD8	FJ161456											FJ153374							HD8	FJ161456	HD8	FJ153374
HD9a	L. 'lupina'	Altermann 2009	2	2	HD9a	USA, Oregon: Clackamas Co.; Mount Hood National Forest;	Mountaineer Trail near Timberline Lodge	45	20.056	121	42.556	6096	Altermann	2006-07-02			HD9a	FJ161457											FJ153375							HD9a	FJ161457	HD9a	FJ153375
ID11	L. 'lupina'	Altermann 2009	1b	1b	ID11	USA, Idaho: Latah Co. (Panhandle Region); Giant White Pine State Park;	.	47	0.3	116	40	2700	Bjork	2006-04-14		BA sequence excluded	ID11	FJ161458											FJ153376							ID11	FJ161458	ID11	FJ153376
ID13a	L. 'lupina'	Altermann 2009	2	2	ID13a	USA, Idaho: Lewis Co. (Panhandle Region); Chesley Road;	.	46	20	116	33	3500	Bjork	2005-09-01			ID13a	FJ161459											FJ153377							ID13a	FJ161459	ID13a	FJ153377
ID14a	L. 'lupina'	Altermann 2009	2	2	ID14a	USA, Idaho: Lewis Co. (Panhandle Region); Chesley Road;	.	46	20	116	33	3500	Bjork	2005-09-01			ID14a	FJ161460											FJ153378							ID14a	FJ161460	ID14a	FJ153378
ID15a	L. 'lupina'	Altermann 2009	2	2	ID15a	USA, Idaho: Shoshone Co. (Panhandle Region); Coeur D'Alene Mountains;	Bloom Peak	47	45	115	50	5500	Bjork	2005-09-16			ID15a	FJ161461											FJ153379							ID15a	FJ161461	ID15a	FJ153379
ID4	L. vulpina	Altermann 2009	excluded	1a	ID4	USA, Idaho: Clearwater Co. (Panhandle Region); Ridge between Orofino Creek and the Clearwater Range;	T36N R2E NE 1/4 of the NW 1/4 Sec 16	46	28.233	116	12.95	2500	Gray	1995-10-05			ID4	FJ161639											FJ153557							ID4	FJ161639	ID4	FJ153557
ID5	L. 'lupina'	Altermann 2009	2	2	ID5	USA, Idaho: Idaho Co. (Central Region); Selway Bitterroot Wilderness, Stanley Butte;	Near trail northeast of Old Man Meadows, Clearwater Range, about one airmile south of Stanley Butte Summit, south aspect, T33N R10E NE 1/4 of the NE 1/4 Section	46	14	115	12.575	5300	Gray	1994-10-11			ID5	FJ161462											FJ153380							ID5	FJ161462	ID5	FJ153380
ID6a	L. 'lupina'	Altermann 2009	2	2	ID6a	USA, Idaho: Shoshone Co. (Panhandle Region); Coeur D'Alene Mountains;	Bloom Peak	47	45	115	50	5500	Bjork	2005-09-16			ID6a	FJ161463											FJ153381							ID6a	FJ161463	ID6a	FJ153381
ID7a	L. vulpina	Altermann 2009	excluded	1a	ID7a	USA, Idaho: Boundary Co. (Panhandle Region); Kaniksu National Forest;	Dawson Lake Road	48	46	116	14	3000	Bjork	2005-06-07			ID7a	FJ161640											FJ153558							ID7a	FJ161640	ID7a	FJ153558
ID8a	L. vulpina	Altermann 2009	excluded	1a	ID8a	USA, Idaho: Idaho Co.: Nez Perce National Forest Clearwater Mountains	Selway River near O'Hara Creek	46	5	115	31	2000	Bjork	2005-06-05			ID8a
ID9a	L. vulpina	Altermann 2009	excluded	1a	ID9a	USA, Idaho: Clearwater Co. (Panhandle Region); near Orofino Creek;		46	28	116	10	1500	Bjork	2005-06-05			ID9a	FJ161641											FJ153559							ID9a	FJ161641	ID9a	FJ153559
IH1	L. 'lupina'	Altermann 2009	2	2	IH1	USA, California: El Dorado Co. (Stanislaus Region); Off Hwy 50, about 23 miles east of Placerville;	Ice House Road near Ice House and Ice House Reservoir	38	49.244	120	22.6	5500	Hill				IH1	FJ161464											FJ153382							IH1	FJ161464	IH1	FJ153382
IK1	L. 'lupina'	Altermann 2009	1b	1b	IK1	USA, Wyoming: Crook Co.; Black Hills National Forest;	Inyan Kara Mountain	44	12.93	104	20.52	6000	Zimmerman	2006-07-01		BA sequence excluded	IK1	FJ161465																		IK2	FJ161465
IK2	L. 'lupina'	Altermann 2009	2	2	IK2	USA, Wyoming: Crook Co.; Black Hills National Forest;	Inyan Kara Mountain	44	12.66	104	21.44	6000	Zimmerman	2006-07-01			IK2	FJ161465											FJ153383							IK2	FJ161465	IK2	FJ153383
IK3	L. 'lupina'	Altermann 2009	2	2	IK3	USA, Wyoming: Crook Co.; Black Hills National Forest;	Inyan Kara Mountain	44	12.82	104	21.3	6000	Zimmerman	2006-07-01			IK3	FJ161466											FJ153384							IK3	FJ161466	IK3	FJ153384
IK5	L. 'lupina'	Altermann 2009	1b	1b	IK5	USA, Wyoming: Crook Co.; Black Hills National Forest;	Inyan Kara Mountain	44	12.75	104	20.7	6000	Zimmerman	2006-07-01		BA sequence excluded	IK5	FJ161467											FJ153385							IK5	FJ161467	IK5	FJ153385
IK7	L. 'lupina'	Altermann 2009	1b	1b	IK7	USA, Wyoming: Crook Co.; Black Hills National Forest;	Inyan Kara Mountain	44	12.94	104	21.32	6000	Zimmerman	2006-07-01		BA sequence excluded	IK7	FJ161468											FJ153386							IK7	FJ161468	IK7	FJ153386
IT1_nils	L. vulpina	Högberg et al. 2002	excluded	1a		Italy: South Tyrol, Prags, W. Innerprags (between Pragser Wildsee and Grunwaldalm)		46.6°		12.04°		6235	H. Mayrhofer	1998-08-01			IT1_nils
IT1*	L. vulpina	Kroken & Taylor 2001	excluded	1a		Italy: South Tyrol, Prags, W. Innerprags (between Pragser Wildsee and Grunwaldalm)		46.6°		12.04°		6235	H. Mayrhofer	1998-08-01			IT1*
IT10_nils	L. vulpina	Högberg et al. 2002	excluded	1a		Italy: South Tyrol, Prags, W. Innerprags (between Pragser Wildsee and Grunwaldalm)		46.6°		12.04°		6235	H. Mayrhofer	1998-08-01			IT10_nils
IT11_nils	L. vulpina	Högberg et al. 2002	excluded	1a		Italy: South Tyrol, Prags, W. Innerprags (between Pragser Wildsee and Grunwaldalm)		46.6°		12.04°		6235	H. Mayrhofer	1998-08-01			IT11_nils
IT12_nils	L. vulpina	Högberg et al. 2002	excluded	1a		Italy: South Tyrol, Prags, W. Innerprags (between Pragser Wildsee and Grunwaldalm)		46.6°		12.04°		6235	H. Mayrhofer	1998-08-01			IT12_nils
IT2_nils	L. vulpina	Högberg et al. 2002	excluded	1a		Italy: South Tyrol, Prags, W. Innerprags (between Pragser Wildsee and Grunwaldalm)		46.6°		12.04°		6235	H. Mayrhofer	1998-08-01			IT2_nils
IT2*	L. vulpina	Kroken & Taylor 2001	excluded	1a		Italy: South Tyrol, Prags, W. Innerprags (between Pragser Wildsee and Grunwaldalm)		46.6°		12.04°		6235	H. Mayrhofer	1998-08-01			IT2*
IT3_nils	L. vulpina	Högberg et al. 2002	excluded	1a		Italy: South Tyrol, Prags, W. Innerprags (between Pragser Wildsee and Grunwaldalm)		46.6°		12.04°		6235	H. Mayrhofer	1998-08-01			IT3_nils
IT4_nils	L. vulpina	Högberg et al. 2002	excluded	1a		Italy: South Tyrol, Prags, W. Innerprags (between Pragser Wildsee and Grunwaldalm)		46.6°		12.04°		6235	H. Mayrhofer	1998-08-01			IT4_nils
IT5_nils	L. vulpina	Högberg et al. 2002	excluded	1a		Italy: South Tyrol, Prags, W. Innerprags (between Pragser Wildsee and Grunwaldalm)		46.6°		12.04°		6235	H. Mayrhofer	1998-08-01			IT5_nils
IT6_nils	L. vulpina	Högberg et al. 2002	excluded	1a		Italy: South Tyrol, Prags, W. Innerprags (between Pragser Wildsee and Grunwaldalm)		46.6°		12.04°		6235	H. Mayrhofer	1998-08-01			IT6_nils
IT7_nils	L. vulpina	Högberg et al. 2002	excluded	1a		Italy: South Tyrol, Prags, W. Innerprags (between Pragser Wildsee and Grunwaldalm)		46.6°		12.04°		6235	H. Mayrhofer	1998-08-01			IT7_nils
IT8_nils	L. vulpina	Högberg et al. 2002	excluded	1a		Italy: South Tyrol, Prags, W. Innerprags (between Pragser Wildsee and Grunwaldalm)		46.6°		12.04°		6235	H. Mayrhofer	1998-08-01			IT8_nils
IT9_nils	L. vulpina	Högberg et al. 2002	excluded	1a		Italy: South Tyrol, Prags, W. Innerprags (between Pragser Wildsee and Grunwaldalm)		46.6°		12.04°		6235	H. Mayrhofer	1998-08-01			IT9_nils
K1*	L. gracilis	Kroken & Taylor 2001	1a	1b		USA, California: Tulare Co.; Kennedy Meadow, Hwy. 108		36.002797°		-118.130833°		6040	S. Kroken	1994-08-01			K1*
K141*	L. gracilis	Kroken & Taylor 2001	admixed	1b		USA, California: Tulare Co.; Kennedy Meadow, Hwy. 108		36.002797°		-118.130833°		6040	S. Kroken	1994-08-01			K141*
K148*	L. gracilis	Kroken & Taylor 2001	admixed	1b		USA, California: Tulare Co.; Kennedy Meadow, Hwy. 108		36.002797°		-118.130833°		6040	S. Kroken	1994-08-01			K148*
K2*	L. 'lupina'	Kroken & Taylor 2001	excluded	admixed		USA, California: Tulare Co.; Kennedy Meadow, Hwy. 108		36.002797°		-118.130833°		6040	S. Kroken	1994-08-01			K2*
KB1	L. 'lupina'	Altermann 2009	1b	1b	KB1	USA, California: San Bernardino Co. (So. Cal.); Bear Mountain, San Bernardino National Forest;	.	34	12.612	116	51.183	8700	Knudsen and C.L. Wagner	2004-08-25		BA sequence excluded	KB1	FJ161469											FJ153387							KB1	FJ161469	KB1	FJ153387
KB2a	L. 'lupina'	Altermann 2009	2	2	KB2a	USA, California: San Bernardino Co. (So. Cal.); San Bernardino Mountains, Highway 38;	San Bernardino National Forest	34	9.106	116	58.223	5788	Altermann	2005-12-13			KB2a	FJ161470											FJ153388							KB2a	FJ161470	KB2a	FJ153388
KB3a	L. 'lupina'	Altermann 2009	2	2	KB3a	USA, California: San Bernardino Co. (So. Cal.); San Bernardino Mountains, Highway 38;	San Bernardino National Forest, Whispering Pines trail	34	9.758	116	54.686	6028	Altermann	2005-12-13			KB3a	FJ161471											FJ153389							KB3a	FJ161471	KB3a	FJ153389
KB3b	L. 'lupina'	Altermann 2009	1b	1b	KB3b	USA, California: San Bernardino Co. (So. Cal.); San Bernardino Mountains, Highway 38;	San Bernardino National Forest, Whispering Pines trail	34	9.758	116	54.686	6028	Altermann	2005-12-13		BA sequence excluded	KB3b	FJ161472											FJ153390							KB3b	FJ161472	KB3b	FJ153390
KB4a	L. 'lupina'	Altermann 2009	2	2	KB4a	USA, California: San Bernardino Co. (So. Cal.); San Bernardino Mountains, Highway 38;	San Bernardino National Forest	34	10.231	116	53.316	6322	Altermann	2005-12-13			KB4a	FJ161473											FJ153391							KB4a	FJ161473	KB4a	FJ153391
KB6a	L. 'lupina'	Altermann 2009	1b	1b	KB6a	USA, California: San Bernardino Co. (So. Cal.); San Bernardino Mountains, Highway 38;	San Bernardino National Forest	34	10.223	116	52.947	6474	Altermann	2005-12-13		BA sequence excluded	KB6a	FJ161474											FJ153392							KB6a	FJ161474	KB6a	FJ153392
KM1	L. 'lupina'	Altermann 2009	2	2	KM1	Canada, British Columbia: Central BC; Kamloops overlook;	Overlook .3 miles east of Eastern end of Qu'Appelle Blvd	50	39.584	120	13.554	1955	Altermann	2005-05-01			KM1	FJ161475											FJ153393							KM1	FJ161475	KM1	FJ153393
KM2	L. 'lupina'	Altermann 2009	2	2	KM2	Canada, British Columbia: Central BC; Monte Creek, Hwy 1, 30 km east of Kamloops;	south side of highway by the Monte Creek turn off	50	39	119	52	1200	Crawford	2005-04-19			KM2	FJ161476											FJ153394							KM2	FJ161476	KM2	FJ153394
KM3a	L. 'lupina'	Altermann 2009	1b	1b	KM3a	Canada, British Columbia: Central BC; Niskonlith Lake;	Niskonlith Lake Road, on west shore of Niskonlith Lake, just south of Neskonlith Lake Provincial Park	50	46.9	119	46.8	1700	Crawford	2005-04-18		BA sequence excluded	KM3a	FJ161477											FJ153395							KM3a	FJ161477	KM3a	FJ153395
KM3b	L. 'lupina'	Altermann 2009	2	2	KM3b	Canada, British Columbia: Central BC; Niskonlith Lake;	Niskonlith Lake Road, on west shore of Niskonlith Lake, just south of Neskonlith Lake Provincial Park	50	46.9	119	46.8	1700	Crawford	2005-04-18			KM3b	FJ161478											FJ153396							KM3b	FJ161478	KM3b	FJ153396
KM4	L. 'lupina'	Altermann 2009	1b	1b	KM4	Canada, British Columbia: Central BC; Niskonlith Meadow;	Niskonlith Indian Reservations, between Niskonlith Lake and South Thompson River	50	46.5	119	45.8	1900	Crawford	2005-04-18		BA sequence excluded	KM4	FJ161479											FJ153397							KM4	FJ161479	KM4	FJ153397
KM7a	L. 'lupina'	Altermann 2009	2	2	KM7a	Canada, British Columbia: Central BC; Bachelor Hills near Kamloops;	between Lac du Bois and McQueen Lake	50	48.91	120	26.722	3000	Stevenson	2005-04-28			KM7a	FJ161480											FJ153398							KM7a	FJ161480	KM7a	FJ153398
KR1a	L. 'lupina'	Altermann 2009	2	2	KR1a	USA, California: Riverside Co. (So. Cal.); San Jacinto Mountains, North Fork of San Jacinto River;	.	33	47.33	116	44	5331	Knudsen	2004-07-19			KR1a	FJ161481											FJ153399							KR1a	FJ161481	KR1a	FJ153399
KR2a	L. aff. vulpina	Altermann 2009	excluded	1a	KR2a	USA, Idaho: Blaine Co. (So. Central Region); Sawtooth National Forest;	Warm Springs Road	43	41.373	114	24.648	6150	Altermann	2006-06-25			KR2a
KT1	L. 'lupina'	Altermann 2009	2	2	KT1	USA, Idaho: Blaine Co. (So. Central Region); Sawtooth National Forest;	Warm Springs Road	43	41.373	114	24.648	6150	Altermann	2006-06-25			KT1	FJ161482											FJ153400							KT1	FJ161482	KT1	FJ153400
KT3	L. 'lupina'	Altermann 2009	1b	1b	KT3	USA, Idaho: Blaine Co. (So. Central Region); Sawtooth National Forest;	Warm Springs Road	43	40.039	114	26.392	6099	Altermann	2006-06-25		BA sequence excluded	KT3	FJ161483											FJ153401							KT3	FJ161483	KT3	FJ153401
KT4	L. 'lupina'	Altermann 2009	2	2	KT4	USA, Idaho: Blaine Co. (So. Central Region); Sawtooth National Forest;	Warm Springs Road	43	39.993	114	27.14	6099	Altermann	2006-06-25			KT4	FJ161484											FJ153402							KT4	FJ161484	KT4	FJ153402
KT5a	L. 'lupina'	Altermann 2009	2	2	KT5a	USA, Idaho: Blaine Co. (So. Central Region); Sawtooth National Forest;	Warm Springs Road	43	39.993	114	27.14	6099	Altermann	2006-06-25			KT5a	FJ161485											FJ153403							KT5a	FJ161485	KT5a	FJ153403
KT6	L. 'lupina'	Altermann 2009	1b	1b	KT6	USA, Idaho: Blaine Co. (So. Central Region); Sawtooth National Forest;	Woods Creek Campground, Hwy 75	43	47.562	114	28.124	6377	Altermann	2006-06-26		BA sequence excluded	KT6	FJ161486											FJ153404							KT6	FJ161486	KT6	FJ153404
KT7	L. 'lupina'	Altermann 2009	2	2	KT7	USA, Idaho: Blaine Co. (So. Central Region); Sawtooth National Forest;	Woods Creek Campground, Hwy 75	43	47.513	114	27.537	6400	Altermann	2006-06-26			KT7	FJ161487											FJ153405							KT7	FJ161487	KT7	FJ153405
L20a*	L. 'lucida'	Kroken & Taylor 2001	1a	3		USA, California: Calaveras Co.; Liberty vista, Hwy. 4		38.4094		-120.137		6770	T. Bale	1994-08-01			L20a*
L22b*	L. 'lupina'	Kroken & Taylor 2001	excluded	1b		USA, California: Calaveras Co.; Liberty vista, Hwy. 4		38.4094		-120.137		6770	T. Bale	1994-08-01			L22b*
LA2	L. 'lupina'	Altermann 2009	1b	1b	LA2	USA, California: Los Angeles Co. (So. Cal.); Vetter Mountain, Angeles National Forest;	.	34	17.83	118	0.748	5278	Nickerman	2005-03-22		BA sequence excluded	LA2	FJ161488											FJ153406							LA2	FJ161488	LA2	FJ153406
LA3b	L. 'lupina'	Altermann 2009	2	2	LA3b	USA, California: Los Angeles Co. (So. Cal.); Mt. Vetter, Hwy 2, Angeles National Forest;	San Gabriel Mountains	34	17.727	118	0.447	5427	Altermann	2005-12-11			LA3b	FJ161489											FJ153407							LA3b	FJ161489	LA3b	FJ153407
LM1a	L. 'lupina'	Altermann 2009	2	2	LM1a	USA, California: San Diego Co. (So. Cal.); Laguna Mountain, Highway S1, Laguna Recreation Area;	Pacific Crest Trail	32	51.635	116	25.068	5905	Altermann	2005-12-12			LM1a	FJ161490											FJ153408							LM1a	FJ161490	LM1a	FJ153408
LM2a	L. 'lupina'	Altermann 2009	2	2	LM2a	USA, California: San Diego Co. (So. Cal.); Laguna Mountain, Highway S1, Laguna Recreation Area;	Pacific Crest Trail	32	51.544	116	24.751	6019	Altermann	2005-12-12			LM2a	FJ161491											FJ153409							LM2a	FJ161491	LM2a	FJ153409
LM3a	L. 'lupina'	Altermann 2009	1b	1b	LM3a	USA, California: San Diego Co. (So. Cal.); Laguna Mountain, Highway S1, Laguna Recreation Area;	Pacific Crest Trail	32	51.743	116	24.766	6073	Altermann	2005-12-12		BA sequence excluded	LM3a	FJ161492											FJ153410							LM3a	FJ161492	LM3a	FJ153410
LM4a	L. 'lupina'	Altermann 2009	2	2	LM4a	USA, California: San Diego Co. (So. Cal.); Laguna Mountain, Highway S1, Laguna Recreation Area;	Pacific Crest Trail	32	51.975	116	24.837	6002	Altermann	2005-12-12			LM4a	FJ161493											FJ153411							LM4a	FJ161493	LM4a	FJ153411
LM5a	L. 'lupina'	Altermann 2009	2	2	LM5a	USA, California: San Diego Co. (So. Cal.); Laguna Mountain, Highway S1, Laguna Recreation Area;	Pacific Crest Trail	32	50.948	116	25.875	5928	Altermann	2005-12-12			LM5a	FJ161494											FJ153412							LM5a	FJ161494	LM5a	FJ153412
LN1a	L. 'lupina'	Altermann 2009	2	2	LN1a	USA, California: Shasta Co. (Plumas Region); Lassen National Forest;	Hat Creek Valley and vicinity, site is roughtly centered on the town of Old Station	40	41	121	22.3	5300	Odegard	2005-03-18			LN1a	FJ161495											FJ153413							LN1a	FJ161495	LN1a	FJ153413
LN2a	L. 'lupina'	Altermann 2009	1b	1b	LN2a	USA, California: Shasta Co. (Plumas Region); Lassen National Forest;	.	40	50	121	27.3	3550	Odegard	2005-03-19		BA sequence excluded	LN2a	FJ161496											FJ153414							LN2a	FJ161496	LN2a	FJ153414
LN3a	L. 'lupina'	Altermann 2009	2	2	LN3a	USA, California: Shasta Co. (Plumas Region); Lassen National Forest;	.	40	45	121	29	3650	Odegard	2005-03-20			LN3a	FJ161497											FJ153415							LN3a	FJ161497	LN3a	FJ153415
LN4a	L. 'lupina'	Altermann 2009	2	2	LN4a	USA, California: Shasta Co. (Plumas Region); Lassen National Forest;	.	40	39	121	20	5400	Odegard	2005-03-21			LN4a	FJ161498											FJ153416							LN4a	FJ161498	LN4a	FJ153416
LP1*	L. 'barbata'	Kroken & Taylor 2001	excluded	admixed		USA, California: Ventura Co.; Lockwood Valley Rd.		34.719408°		-119.136177°			S. Kroken	1996-02-01			LP1*
MA1a	L. 'lupina'	Altermann 2009	2	2	MA1a	USA, Oregon: Jackson Co. (Mt. Ashland); Mt. Ashland, near I5;	Pacific Crest Trail	42	3.543	122	36.061	4328	Altermann	2005-03-01			MA1a	FJ161499											FJ153417							MA1a	FJ161499	MA1a	FJ153417
MA2	L. 'lupina'	Altermann 2009	2	2	MA2	USA, Oregon: Jackson Co. (Mt. Ashland); Mt. Ashland, near I5;	along road	42	3.456	122	36.175	4375	Altermann	2005-03-01			MA2	FJ161500											FJ153418							MA2	FJ161500	MA2	FJ153418
MA3	L. 'lupina'	Altermann 2009	1b	1b	MA3	USA, Oregon: Jackson Co. (Mt. Ashland); Mt. Ashland, near I5;	Pacific Crest Trail	42	4.074	122	36.236	4220	Altermann	2005-03-01		BA sequence excluded	MA3	FJ161501											FJ153419							MA3	FJ161501	MA3	FJ153419
MC1a	L. 'lupina'	Altermann 2009	1b	1b	MC1a	USA, Idaho: Custer Co. (Central Region); Salmon-Challis National Forest;	Marsh Creek Trail off FSR 083 off Hwy 21	44	24.658	115	11.098	6500	Altermann	2006-06-26		BA sequence excluded	MC1a	FJ161502											FJ153420							MC1a	FJ161502	MC1a	FJ153420
MC3a	L. 'lupina'	Altermann 2009	1b	1b	MC3a	USA, Idaho: Custer Co. (Central Region); Salmon-Challis National Forest;	Marsh Creek Trail off FSR 083 off Hwy 21	44	24.926	115	11.148	6506	Altermann	2006-06-26		BA sequence excluded	MC3a	FJ161503											FJ153421							MC3a	FJ161503	MC3a	FJ153421
MC4a	L. 'lupina'	Altermann 2009	1b	1b	MC4a	USA, Idaho: Custer Co. (Central Region); Salmon-Challis National Forest;	Marsh Creek Trail off FSR 083 off Hwy 21	44	25.062	115	11.16	6525	Altermann	2006-06-26		BA sequence excluded	MC4a	FJ161504											FJ153422							MC4a	FJ161504	MC4a	FJ153422
MC5a	L. 'lupina'	Altermann 2009	1b	1b	MC5a	USA, Idaho: Custer Co. (Central Region); Salmon-Challis National Forest;	Marsh Creek Trail off FSR 083 off Hwy 21	44	25.175	115	11.332	6469	Altermann	2006-06-26		BA sequence excluded	MC5a	FJ161505											FJ153423							MC5a	FJ161505	MC5a	FJ153423
MC6a	L. 'lupina'	Altermann 2009	1b	1b	MC6a	USA, Idaho: Custer Co. (Central Region); Salmon-Challis National Forest;	FSR 083 off Hwy 21	44	24.374	115	10.522	6532	Altermann	2006-06-26		BA sequence excluded	MC6a	FJ161506											FJ153424							MC6a	FJ161506	MC6a	FJ153424
MD1	L. aff. vulpina	Altermann 2009	1a	1a	MD1	USA, California: Contra Costa Co. (Central Coast); Mount Diablo;	Mount Diablo Trail going north from Rock City	37	51.07	121	56.535	1503	Altermann	2005-10-30			MD1
MD2	L. vulpina	Altermann 2009	excluded	1a	MD2	USA, California: Contra Costa Co. (Central Coast); Mount Diablo;	Fire Interpretive Trail	37	52.878	121	54.812	3701	Altermann	2005-10-30			MD2	FJ161642											FJ153560							MD2a	FJ161642	MD2a	FJ153560
MD3a	L. vulpina	Altermann 2009	excluded	1a	MD3a	USA, California: Contra Costa Co. (Central Coast); Mount Diablo;	North Gate Road	37	52.133	121	56.437	1761	Altermann	2005-10-30			MD3a	FJ161643											FJ153561							MD3a	FJ161643	MD3a	FJ153561
MH1_1a	L. vulpina	Altermann 2009	excluded	1a	MH1_1a	USA, California: Santa Clara Co. (Central Coast); Mt. Hamilton, Highway 130;	upper switchback above Smith Creek Bridge	37	19.439	121	40.13	2170	Altermann	2004-01-01			MH1_1a
MN1	L. 'lupina'	Altermann 2009	1b	1b	MN1	USA, Montana: Gallatin Co.; Gallatin National Forest, 15 miles south of Bozeman;	trailhead to Palisades Falls	45	28.05	110	56.29	6900	Doell	2005-05-09		BA sequence excluded	MN1	FJ161644											FJ153562							MH1	FJ161644	MH1	FJ153562
MN2	L. 'lupina'	Altermann 2009	1b	1b	MN2	USA, Montana: Gallatin Co.; Gallatin National Forest, 15 miles south of Bozeman;	trailhead to Palisades Falls	45	28.05	110	56.29	6900	Doell	2005-05-09		BA sequence excluded	MN2	FJ161507											FJ153425							MN1	FJ161507	MN1	FJ153425
MO1	L. aff. vulpina	Altermann 2009	excluded	1a	MO1	USA, California: Modoc Co., Madelaine Plain		40	56.731	120	16.712	5479	Poulson	2004-09-25			MO1	FJ161508											FJ153426							MN2	FJ161508	MN2	FJ153426
MT3a	L. 'lupina'	Altermann 2009	2	2	MT3a	USA, Montana: Lewis and Clark Co.; Lincoln State Forest;	North of Lincoln	46	59.47	112	41.19	4600	Pipp	2005-05-03			MT3a	FJ161509											FJ153427							MT3a	FJ161509	MT3a	FJ153427
MT4a	L. 'lupina'	Altermann 2009	2	2	MT4a	USA, Montana: Lewis and Clark Co.; Lincoln State Forest;	North of Lincoln	46	59.58	112	40.82	4600	Pipp	2005-05-03			MT4a	FJ161510											FJ153428							MT4a	FJ161510	MT4a	FJ153428
MT5a	L. 'lupina'	Altermann 2009	2	2	MT5a	USA, Montana: Lewis and Clark Co.; Lincoln State Forest;	North of Lincoln	46	59.08	112	40.88	4600	Pipp	2005-05-03			MT5a	FJ161511											FJ153429							MT5a	FJ161511	MT5a	FJ153429
MT6a	L. 'lupina'	Altermann 2009	2	2	MT6a	USA, Montana: Lewis and Clark Co.; Lincoln State Forest;	North of Lincoln	46	57.61	112	40.12	4600	Pipp	2005-05-03			MT6a	FJ161512											FJ153430							MT6a	FJ161512	MT6a	FJ153430
MV1*	L. 'lupina'	Kroken & Taylor 2001	excluded	admixed		USA, Oregon: Klamath Co.; Crater Lake Natl. Park, Mazama Village		42.909863°		22.141100°		7115	K. LoBuglio	1997-08-01			MV1*
MX3	L. vulpina	Altermann 2009	excluded	1a	MX3	Mexico, Veracruz. Perote.	14 km SE of Perote along road to Channel 13 TV Station	19	30	97	9.4	12400	Nash	1995-03-05			MX3
NO1	L. vulpina	Altermann 2009	excluded	admixed	NO1	Norway. Ex Herb. Univers. Osloensis L128527		62.006		12.0039		2500	Hofton	2003-02-19			NO1
NO2	L. vulpina	Altermann 2009	excluded	1a	NO2	Norway. Ex Herb. Univers. Osloensis L128675		62.006		12.0039		2500	Hofton	2003-10-25			NO2
NV04a	L. 'lupina'	Altermann 2009	1b	1b	NV04a	USA, Nevada: Elko Co.; Jarbidge Mountains federal area;	FIA Plot 32-7-81748	41	51.6	115	19.128	6420	Jiron	2006-07-15		BA sequence excluded	NV04a	FJ161513											FJ153431							NV04a	FJ161513	NV04a	FJ153431
NV05a	L. 'lupina'	Altermann 2009	2	2	NV05a	USA, Nevada: Lyon Co.; Toiyabe National Forest, east of Bald Mountain;	FIA Plot 32-19-84922	38	30.566	119	1.01	7100	Jiron	2006-06-28			NV05a	FJ161514											FJ153432							NV05a	FJ161514	NV05a	FJ153432
NV06a	L. 'lupina'	Altermann 2009	1b	1b	NV06a	USA, Nevada: Churchill Co.; Desatoya Mountains;	FIA Plot 32-1-81270	39	17.944	117	45.542	8000	Jiron	2006-07-17		BA sequence excluded	NV06a	FJ161515											FJ153433							NV06a	FJ161515	NV06a	FJ153433
OC1*	L. 'barbata'	Kroken & Taylor 2001	excluded	1a		USA, California: Overlook Camp, Los Padres National Forest, 2-1996		unknown	unknown	unknown	unknown	unknown	S. Kroken	1996-02-01			OC1*
OH1	L. 'lupina'	Altermann 2009	2	2	OH1	Canada, British Columbia: Central BC; just South of One Hundred Mile House along Highway 97;	.	51	35.871	121	18.241	3800	Stevenson	2005-04-28			OH1	FJ161516											FJ153434							OH1	FJ161516	OH1	FJ153434
OH2	L. 'lupina'	Altermann 2009	2	2	OH2	Canada, British Columbia: Central BC; just South of One Hundred Mile House along Highway 97;	.	51	36.006	121	17.964	3700	Stevenson	2005-04-28			OH2	FJ161517											FJ153435							OH2	FJ161517	OH2	FJ153435
OH3	L. 'lupina'	Altermann 2009	2	2	OH3	Canada, British Columbia: Central BC; just South of One Hundred Mile House along Highway 97;		51	36.111	121	17.747	3700	Stevenson	2005-05-28			OH3
OH4	L. 'lupina'	Altermann 2009	1b	1b	OH4	Canada, British Columbia: Central BC; just South of One Hundred Mile House along Highway 97;	.	51	36.315	121	17.415	3700	Stevenson	2005-04-28		BA sequence excluded	OH4	FJ161518											FJ153436							OH4	FJ161518	OH4	FJ153436
OH5	L. 'lupina'	Altermann 2009	2	2	OH5	Canada, British Columbia: Central BC; just South of One Hundred Mile House along Highway 97;	.	51	36.659	121	17.134	3500	Stevenson	2005-04-28			OH5	FJ161519											FJ153437							OH5	FJ161519	OH5	FJ153437
OJ	L. 'lupina'	Altermann 2009	excluded	2	OJ	Canada, British Columbia, Oregon Jack Provincial Park	along road	50	38415	121	29.307	3891	Altermann	2005-05-01			OJ
OZ1a	L. vulpina	Altermann 2009	excluded	1a	OZ1a	USA, California: Ventura Co. (Tehachapi Region); Pine Mountain, Hwy 33, Los Padres National Forest;	North side of Pine Mountain ridge	34	39.719	119	22.277	4474	Altermann	2005-12-10			OZ1a	FJ161645											FJ153563							OZ1a	FJ161645	OZ1a	FJ153563
OZ2a	L. 'lupina'	Altermann 2009	1b	1b	OZ2a	USA, California: Ventura Co. (Tehachapi Region); Pine Mountain, Hwy 33, Los Padres National Forest;	north side of Pine Mountain ridge	34	39.475	119	22.662	4732	Altermann	2005-12-10		BA sequence excluded	OZ2a	FJ161520											FJ153438							OZ2a	FJ161520	OZ2a	FJ153438
OZ3a	L. vulpina	Altermann 2009	1a	1a	OZ3a	USA, California: Ventura Co. (Tehachapi Region); Pine Mountain, Hwy 33, Los Padres National Forest;	north side of Pine Mountain ridge	34	39.073	119	23.112	4974	Altermann	2005-12-10			OZ3a	FJ161646											FJ153564							OZ3a	FJ161646	OZ3a	FJ153564
OZ4	L. aff. vulpina	Altermann 2009	1a	1a	OZ4	USA, California: Ventura Co. (Tehachapi Region); Pine Mountain, Hwy 33, Los Padres National Forest;	Pine Mountain Ridge Road	34	38.788	119	23.157	5083	Altermann	2005-12-10			OZ4
OZ5	L. 'lupina'	Altermann 2009	2	2	OZ5	USA, California: Ventura Co. (Tehachapi Region); Pine Mountain, Hwy 33, Los Padres National Forest;	south side of Pine Mountain ridge, along Pine Mountain Ridge Road	34	38.748	119	23.179	5060	Altermann	2005-12-10			OZ5	FJ161521											FJ153439							OZ5	FJ161521	OZ5	FJ153439
OZ6a	L. 'unidentified sorediate'	Altermann 2009				USA, California: Ventura Co. (Tehachapi Region); Pine Mountain, Hwy 33, Los Padres National Forest;	south side of Pine Mountain ridge, along Pine Mountain Ridge Road	34	39.624	119	22.25	4575	Altermann	2005-12-10			OZ6a
PG1	L. vulpina	Altermann 2009	excluded	1a	PG1	Canada, British Columbia: Prince George; Teapot Mountain, north of Prince George;	a 250m high knob near Summit Lake	54	19.6	122	40.67	2900	Stevenson	2005-06-18			PG1	FJ161647											FJ153565							PG1	FJ161647	PG1	FJ153565
PG2	L. 'lupina'	Altermann 2009	1b	1b	PG2	Canada, British Columbia: Prince George; Teapot Mountain, north of Prince George;	a 250m high knob near Summit Lake	54	19.65	122	40.85	2900	Stevenson	2005-06-18		BA sequence excluded	PG2	FJ161522											FJ153440							PG2	FJ161522	PG2	FJ153440
PG3	L. 'lupina'	Altermann 2009	1b	1b	PG3	Canada, British Columbia: Prince George; Teapot Mountain, north of Prince George;	a 250m high knob near Summit Lake	54	19.58	122	40.9	2900	Stevenson	2005-06-18		BA sequence excluded	PG3	FJ161523											FJ153441							PG3	FJ161523	PG3	FJ153441
PM1*	L. 'rugosa'	Kroken & Taylor 2001	excluded	1a		USA, California: San Diego Co.; Palomar Mt. State Park, Doane Valley, 11-1998		33.343788°		116.901563°		4700	J. Platt	1998-11-01			PM1*
PM2*	L. 'rugosa'	Kroken & Taylor 2001	excluded	1a		USA, California: San Diego Co.; Palomar Mt. State Park, Doane Valley, 11-1998		33.343788°		116.901563°		4700	J. Platt	1998-11-01			PM2*
PM3a	L. 'lupina'	Altermann 2009	2	2	PM3a	USA, California: San Diego Co. (So. Cal.); Palomar Mountain, Highway S6, Cleveland National Forest;	Crestline Group Campground	33	18.823	116	51.796	5299	Altermann	2005-12-13			PM3a	FJ161524											FJ153442							PM3a	FJ161524	PM3a	FJ153442
PM4a	L. 'lupina'	Altermann 2009	2	2	PM4a	USA, California: San Diego Co. (So. Cal.); Palomar Mountain, Highway S6, Cleveland National Forest;	near Observatory parking lot	33	21.476	116	51.945	5547	Altermann	2005-12-13			PM4a	FJ161525											FJ153443							PM4a	FJ161525	PM4a	FJ153443
PM5a	L. 'lupina'	Altermann 2009	1b	1b	PM5a	USA, California: San Diego Co. (So. Cal.); Palomar Mountain, Highway S6, Cleveland National Forest;	.	33	20.661	116	52.848	4892	Altermann	2005-12-13		BA sequence excluded	PM5a	FJ161526											FJ153444							PM5a	FJ161526	PM5a	FJ153444
PM6b	L. 'lupina'	Altermann 2009	1b	1b	PM6b	USA, California: San Diego Co. (So. Cal.); Palomar Mountain, Highway S6, Cleveland National Forest;	.	33	20.645	116	52.929	4938	Altermann	2005-12-13		BA sequence excluded	PM6b	FJ161527											FJ153445							PM6b	FJ161527	PM6b	FJ153445
PM7a	L. 'lupina'	Altermann 2009	2	2	PM7a	USA, California: San Diego Co. (So. Cal.); Palomar Mountain, Highway S6, Cleveland National Forest;	.	33	19.912	116	52.262	4996	Altermann	2005-12-13			PM7a	FJ161528											FJ153446							PM7a	FJ161528	PM7a	FJ153446
PN1	L. gracilis	Altermann 2009	1a	1b	PN1	USA, California: Yuba Co. (Plumas Region); Plumas National Forest, Feather River Road;	Condor Gulch Trail, along ridge	39	28.544	121	13.842	2646	Dillingham	2003-12-09			PN1
PU1	L. vulpina	Altermann 2009	excluded	1a	PU1	USA, California: Sierra Co. (Plumas Region); Plumas National Forest	Feather River Road	39	28.544	121	13.842	2646	Dillingham	2003-12-09			PU1	FJ161649											FJ153567							PU1a	FJ161649	PU1a	FJ153567
PU10a	L. 'lupina'	Altermann 2009	1b	1b	PU10a	USA, California: Sierra Co. (Plumas Region); Plumas National Forest, Feather River Ranger District	"Strawberry 4" along unnamed tributary to Slate Creek, 2 miles east of Strawberry Valley and 25 miles east of Oroville	39	34.567	121	3.948	3340	Dillingham	2005-04-14		BA sequence excluded	PU10a	FJ161529											FJ153447							PU10a	FJ161529	PU10a	FJ153447
PU11a	L. 'lupina'	Altermann 2009	2	2	PU11a	USA, California: Sierra Co. (Plumas Region); Plumas National Forest, Feather River Ranger District	"Strawberry 5" adjacent to Little Rock Creek, .3 miles north of confluence with Rock Creek, 6 miles south of laPorte and 29 miles east of Oroville	39	35.412	121	0.674	3920	Dillingham	2005-04-15			PU11a	FJ161530											FJ153448							PU11a	FJ161530	PU11a	FJ153448
PU12b	L. vulpina	Altermann 2009	1a	1a	PU12b	USA, California: Sierra Co. (Plumas Region); Plumas National Forest, Feather River Ranger District	"Strawberry 6" at Little Rock Creek and Rock Creek confluence, 6 miles south of LaPorte and 29 miles east of Oroville	39	35.174	121	0.591	3800	Dillingham	2005-04-15			PU12b	FJ161648											FJ153566							PU12b	FJ161648	PU12b	FJ153566
PU13	L. 'lupina'	Altermann 2009	1b	1b	PU13	USA, California: Plumas Co. (Plumas Region); Plumas National Forest, Bunker Hill Ridge, Pacific Crest Trail;		39	45.67	120	50.804	6600	Altermann	2006-07-30		BA sequence excluded	PU13	FJ161531											FJ153449							PU13	FJ161531	PU13	FJ153449
PU14	L. 'unidentified sorediate'	Altermann 2009				USA, California: Plumas Co. (Plumas Region); Plumas National Forest	Bunker Hill Ridge, Pacific Crest Trail	39	45.67	120	50.804	6600	Altermann	2006-07-30			PU14
PU2	L. 'lupina'	Altermann 2009	2	2	PU2	USA, California: Yuba Co. (Plumas Region); Plumas National Forest, Mt. Hough Road;		39	55.703	120	50.004	3832	Dillingham	2004-05-19			PU2	FJ161532											FJ153450							PU2	FJ161532	PU2	FJ153450
PU3	L. 'lupina'	Altermann 2009				USA, California: Yuba Co. (Plumas Region); Plumas National Forest	Mt. Hough Ranger District	39	59.358	121	6.762	5081	Dillingham	2005-05-02		BA sequence excluded	PU3
PU3a	L. 'lupina'	Altermann 2009	1b	1b	PU3a	USA, California: Yuba Co., Plumas National Forest	Mt. Hough Ranger District	39	59.358	121	6.762	5081	Dillingham	2005-05-02		BA sequence excluded	PU3a	FJ161533											FJ153451							PU3a	FJ161533	PU3a	FJ153451
PU7a	L. 'lupina'	Altermann 2009	2	2	PU7a	USA, California: Plumas Co. (Plumas Region); Plumas National Forest, Beckwourth Ranger District;	"Grizz 5," along Joseph Creek, east of 25N42 road, 12 miles east of Quincy	39	57.524	120	43.376	6331	Dillingham	2005-06-28			PU7a	FJ161534											FJ153452							PU7a	FJ161534	PU7a	FJ153452
PU8a	L. 'lupina'	Altermann 2009	1b	1b	PU8a	USA, California: Plumas Co. (Plumas Region); Plumas National Forest, Beckwourth Ranger District;	"Grizz 1," tributary to Dolly Creek, 16 miles east of Quincy	39	57.874	120	39.568	6272	Dillingham	2005-06-24		BA sequence excluded	PU8a	FJ161535											FJ153453							PU8a	FJ161535	PU8a	FJ153453
PU9a	L. 'lupina'	Altermann 2009	2	2	PU9a	USA, California: Plumas Co. (Plumas Region); Plumas National Forest, Beckwourth Ranger District;	"Grizz 12," along headwaters of Cacade Creek, 13 miles east of Quincy	39	56.107	120	42.188	6472	Dillingham	2005-06-28			PU9a	FJ161536											FJ153454							PU9a	FJ161536	PU9a	FJ153454
PV1_1a	L. vulpina	Altermann 2009	excluded	1a	PV1_1a	USA, California: Napa Co. (Central Coast); Wantrup Reserve, Pope Valley;		38	37.62	122	23.42	634	Andonian	2005-02-01			PV1_1a	FJ161650											FJ153568							PV1a	FJ161650	PV1a	FJ153568
QH1_1a	L. vulpina	Altermann 2009	excluded	1a	QH1_1a	USA, California: Santa Cruz Co. (Central Coast); Zayante;	Quail Hollow Ranch	37	49.25	122	3.671	508	Altermann	2004-01-29			QH1_1a	FJ161651											FJ153569							QH1	FJ161651	QH1	FJ153569
QH2a	L. vulpina	Altermann 2009	excluded	1a	QH2a	USA, California: Santa Cruz Co. (Central Coast); Zayante;	Quail Hollow Ranch	37	49.25	122	3.671	508	Altermann	2004-01-30			QH2a	FJ161652											FJ153570							QH2a	FJ161652	QH2a	FJ153570
RS1	L. vulpina	Altermann 2009	excluded	1a	RS1	USA, Oregon: Douglas Co.; I5 Cow Creek Rest Stop;		42	45.37	123	21.113	1484	Altermann	2005-03-01			RS1	FJ161653											FJ153571							RS1	FJ161653	RS1	FJ153571
SA1	L. 'lupina'	Altermann 2009	1b	1b	SA1	Canada, Saskatchewan: Cypress Hills Interprovincial Park, Central Block;	west of Bald Butte road 1 km south of jct. Boyscout road west	49	45	109	30	3000	de Vries and Bernard de Vries	2005-06-18		BA sequence excluded	SA1	FJ161537											FJ153455							SA1	FJ161537	SA1	FJ153455
SB1a	L. 'lupina'	Altermann 2009	2	2	SB1a	Canada, British Columbia: So. BC; Naramata;	Okanagan Valley, southern B.C.	49	35	119	35	2000	McIntosh	2005-03-19			SB1a	FJ161538											FJ153456							SB1a	FJ161538	SB1a	FJ153456
SB2a	L. 'lupina'	Altermann 2009	2	2	SB2a	Canada, British Columbia: So. BC; Hwy 3, about 15 km NW of Hedley;	southern B.C.	49	24.21	120	15.57	1900	McIntosh	2005-03-20			SB2a	FJ161539											FJ153457							SB2a	FJ161539	SB2a	FJ153457
SD1a	L. 'lupina'	Altermann 2009	2	2	SD1a	USA, California: San Diego Co. (So. Cal.); Mt. Laguna;	.	32	52.5	116	25	6020	Nash with W.A. Iselin, S.	2003-10-20			SD1a	FJ161540											FJ153458							SD1a	FJ161540	SD1a	FJ153458
SD2	L. vulpina	Altermann 2009	excluded	1a	SD2	USA, California: San Diego Co. (So. Cal.); Palomar Mountain State Park;	.	33	20.533	116	54	4754	Knudsen	2005-04-20			SD2	FJ161654								FJ041056			FJ153572							SD2	FJ161654	SD2	FJ153572
SD3	L. 'lupina'	Altermann 2009	1b	1b	SD3	USA, South Dakota: Lawrence Co.		44		104		5560	Zacharkevics	2007-10-05		BA sequence excluded	SD3
SE1_nils	L. vulpina	Högberg et al. 2002	excluded	1a		Sweden: Dalarna Co.: Enviken		60		16		1000					SE1_nils
SE10_nils	L. vulpina	Högberg et al. 2002	excluded	1a		Sweden: Dalarna Co.: Enviken		60		16		1000					SE10_nils
SE2_nils	L. vulpina	Högberg et al. 2002	excluded	1a		Sweden: Dalarna Co.: Enviken		60		16		1000					SE2_nils
SE3_nils	L. vulpina	Högberg et al. 2002	excluded	1a		Sweden: Dalarna Co.: Enviken		60		16		1000					SE3_nils
SE4_nils	L. vulpina	Högberg et al. 2002	excluded	1a		Sweden: Dalarna Co.: Enviken		60		16		1000					SE4_nils
SE5_nils	L. vulpina	Högberg et al. 2002	excluded	1a		Sweden: Dalarna Co.: Enviken		60		16		1000					SE5_nils
SE6_nils	L. vulpina	Högberg et al. 2002	excluded	1a		Sweden: Dalarna Co.: Enviken		60		16		1000					SE6_nils
SE7_nils	L. vulpina	Högberg et al. 2002	excluded	1a		Sweden: Dalarna Co.: Enviken		60		16		1000					SE7_nils
SE8_nils	L. vulpina	Högberg et al. 2002	excluded	1a		Sweden: Dalarna Co.: Enviken		60		16		1000					SE8_nils
SE9_nils	L. vulpina	Högberg et al. 2002	excluded	1a		Sweden: Dalarna Co.: Enviken		60		16		1000					SE9_nils
SG1*	L. 'lucida'	Kroken & Taylor 2001	excluded	admixed		USA, Washington: Okanogan Co.; Snehumption Gap, Pasayten Wilderness		48.992		119.933		7513	S. Kroken	1996-07-01			SG1*
SG1*	L. 'lupina'	Kroken & Taylor 2001	excluded	3		USA, Washington: Okanogan Co.; Snehumption Gap, Pasayten wilderness, 7-1996		48.992		119.933		7513	S. Kroken	1996-07-01			SG1*
SH1*	L. 'lupina'	Kroken & Taylor 2001	2	2		USA, California: Siskiyou Co.; Mt. Shasta, 3 km W of Panther Meadow		41.3066		122.269		4100	T. Morosco	1996-09-01			SH1*
SI1	L. 'lupina'	Altermann 2009	2	2	SI1	USA, California: Siskiyou Co.; Klamath National Forest, Hwy 97;	24 miles south of the Oregon border	41	41.245	122	3.223	4950	Altermann	2006-07-03			SI1	FJ161541											FJ153459							SI1	FJ161541	SI1	FJ153459
SI2	L. 'lupina'	Altermann 2009	1b	1b	SI2	USA, California: Siskiyou Co.; Klamath National Forest, Hwy 97;	25 miles south of the Oregon border	41	41.245	122	3.223	4950	Altermann	2006-07-03		BA sequence excluded	SI2	FJ161542											FJ153460							SI2	FJ161542	SI2	FJ153460
SJ1a	L. 'lupina'	Altermann 2009	admixed	1b	SJ1a	USA, California: Riverside Co. (So. Cal.); San Jacinto Mountains, North Fork of San Jacinto River;	.	33	47.817	116	44.433	5399	Knudsen and Rolf Muertter	2005-12-08		BA sequence excluded	SJ1a	FJ161543											FJ153461							SJ1a	FJ161543	SJ1a	FJ153461
SJ2a	L. 'lupina'	Altermann 2009	1b	1b	SJ2a	USA, California: Riverside Co. (So. Cal.); San Jacinto Mountains, North Fork of San Jacinto River;	.	33	47.833	116	44.367	5544	Knudsen and Rolf Muertter	2005-12-08		BA sequence excluded	SJ2a	FJ161544											FJ153462							SJ2a	FJ161544	SJ2a	FJ153462
SJ3a	L. 'lupina'	Altermann 2009	1b	1b	SJ3a	USA, California: Riverside Co. (So. Cal.); San Jacinto Mountains, North Fork of San Jacinto River;	.	33	47.85	116	44.333	5566	Knudsen and Rolf Muertter	2005-12-08		BA sequence excluded	SJ3a	FJ161545											FJ153463							SJ3a	FJ161545	SJ3a	FJ153463
SJ5a	L. 'lupina'	Altermann 2009	2	2	SJ5a	USA, California: Riverside Co. (So. Cal.); San Jacinto Mountains, North Fork of San Jacinto River;	.	33	47.85	116	44.317	5595	Knudsen and Rolf Muertter	2005-12-08			SJ5a	FJ161546											FJ153464							SJ5a	FJ161546	SJ5a	FJ153464
SJ6a	L. 'lupina'	Altermann 2009	1b	1b	SJ6a	USA, California: Riverside Co. (So. Cal.); San Jacinto Mountains, North Fork of San Jacinto River;	.	33	47.867	116	44.267	5656	Knudsen and Rolf Muertter	2005-12-08		BA sequence excluded	SJ6a	FJ161547											FJ153465							SJ6a	FJ161547	SJ6a	FJ153465
SJ7a	L. 'lupina'	Altermann 2009	2	2	SJ7a	USA, California: Riverside Co.; San Jacinto Wilderness Area;	south of Tehquitz trail in forest	33	46.083	116	39.617	7954	Knudsen	2006-07-10			SJ7a	FJ161548											FJ153466							SJ7a	FJ161548	SJ7a	FJ153466
SK2	L. 'lupina'	Altermann 2009	1b	1b	SK2	Canada, British Columbia: Central BC; Skwaha Lake Eco Reserve;	Botanie Valley, 11 miles north of Lytton	50	23.571	121	30.296	4094	Altermann	2005-05-01		BA sequence excluded	SK2	FJ161549											FJ153467							SK2	FJ161549	SK2	FJ153467
SK3	L. 'lupina'	Altermann 2009	1b	1b	SK3	Canada, British Columbia: Central BC; Skwaha Lake Eco Reserve;	Botanie Valley	50	23.702	121	30.122	4508	Altermann	2005-05-01		BA sequence excluded	SK3	FJ161550											FJ153468							SK3	FJ161550	SK3	FJ153468
SK4	L. 'lupina'	Altermann 2009	2	2	SK4	Canada, British Columbia: Central BC; Skwaha Lake Eco Reserve;	Botanie Valley	50	23.702	121	30.122	4508	Altermann	2005-05-01			SK4	FJ161551											FJ153469							SK4	FJ161551	SK4	FJ153469
SK5	L. 'lupina'	Altermann 2009	2	2	SK5	Canada, British Columbia: Central BC; Skwaha Lake Eco Reserve;	Botanie Valley	50	24.153	121	30.4	5302	Altermann	2005-05-01			SK5	FJ161552											FJ153470							SK5	FJ161552	SK5	FJ153470
SK6	L. 'lupina'	Altermann 2009	2	2	SK6	Canada, British Columbia: Central BC; Skwaha Lake Eco Reserve;	Botanie Valley	50	24.635	121	30.783	5602	Altermann	2005-05-01			SK6	FJ161553											FJ153471							SK6	FJ161553	SK6	FJ153471
SK7	L. 'lupina'	Altermann 2009	2	2	SK7	Canada, British Columbia: Central BC; Skwaha Lake Eco Reserve;	Botanie Valley	50	24.635	121	30.783	5602	Goward	2005-05-01			SK7	FJ161554											FJ153472							SK7	FJ161554	SK7	FJ153472
SK8	L. 'lupina'	Altermann 2009	2	2	SK8	Canada, British Columbia: Central BC; Skwaha Lake Eco Reserve;	Botanie Valley	50	23.954	121	31.586	4014	Altermann	2005-05-01			SK8	FJ161555											FJ153473							SK8	FJ161555	SK8	FJ153473
SK9	L. 'lupina'	Altermann 2009	2	2	SK9	Canada, British Columbia: Central BC; Skwaha Lake Eco Reserve;	Botanie Valley	50	23.954	121	31.586	4014	Altermann	2005-05-01			SK9	FJ161556											FJ153474							SK9	FJ161556	SK9	FJ153474
SO1_nils	L. vulpina	Högberg et al. 2002	excluded	1a		Sweden: Kalmar Co.; Öland		57		17		100					SO1_nils
SO2_nils	L. vulpina	Högberg et al. 2002	excluded	1a		Sweden: Kalmar Co.; Öland		57		17		100					SO2_nils
SO3_nils	L. vulpina	Högberg et al. 2002	excluded	1a		Sweden: Kalmar Co.; Öland		57		17		100					SO3_nils
SO4_nils	L. vulpina	Högberg et al. 2002	excluded	1a		Sweden: Kalmar Co.; Öland		57		17		100					SO4_nils
SO5_nils	L. vulpina	Högberg et al. 2002	excluded	1a		Sweden: Kalmar Co.; Öland		57		17		100					SO5_nils
SO6_nils	L. vulpina	Högberg et al. 2002	excluded	1a		Sweden: Kalmar Co.; Öland		57		17		100					SO6_nils
SO7_nils	L. vulpina	Högberg et al. 2002	excluded	1a		Sweden: Kalmar Co.; Öland		57		17		100					SO7_nils
SO8_nils	L. vulpina	Högberg et al. 2002	excluded	1a		Sweden: Kalmar Co.; Öland		57		17		100					SO8_nils
SP1	L. vulpina	Altermann 2009	excluded	1a	SP1	Canada, British Columbia: Wells Grey; Spahats Creek Provincial Park;	Spahats creek view area near road	51	44.601	120	0.37	2500	Altermann	2005-05-01			SP1	FJ161655											FJ153573							SP1	FJ161655	SP1	FJ153573
SP2a	L. 'lupina'	Altermann 2009	2	2	SP2a	Canada, British Columbia: Wells Grey; Spahats Creek Provincial Park;	falls view area	51	44.305	120	0.84	2500	Altermann	2005-05-01			SP2a	FJ161557											FJ153475							SP2a	FJ161557	SP2a	FJ153475
SP2b	L. vulpina	Altermann 2009	excluded	1a	SP2b	Canada, British Columbia: Wells Grey; Spahats Creek Provincial Park;	falls view area	51	44.305	120	0.84	2500	Altermann	2005-05-01			SP2b	FJ161656											FJ153574							SP2b	FJ161656	SP2b	FJ153574
SP2d	L. vulpina	Altermann 2009	excluded	1a	SP2d	Canada, British Columbia: Wells Grey; Spahats Creek Provincial Park;	falls view area	51	44.305	120	0.84	2500	Altermann	2005-05-01			SP2d	FJ161657											FJ153575							SP2d	FJ161657	SP2d	FJ153575
SP2e	L. vulpina	Altermann 2009	excluded	1a	SP2e	Canada, British Columbia: Wells Grey; Spahats Creek Provincial Park;	falls view area	51	44.305	120	0.84	2500	Altermann	2005-05-01			SP2e	FJ161658											FJ153576							SP2e	FJ161658	SP2e	FJ153576
SR1	L. 'lupina'	Altermann 2009	2	2	SR1	USA, California: Tuolumne Co. (Stanislaus Region); Highway 108, Stanislaus National Forest, Summit Ranger Station;	Shadow of the Mi-wuk trail	38	11.25	120	0.475	5538	Altermann	2004-07-01			SR1	FJ161558											FJ153476							SR1	FJ161558	SR1	FJ153476
SR1_nils	L. vulpina	Högberg et al. 2002	excluded	1a		Sweden: Hedmark Co.; Rogen		62		12		2460					SR1_nils
SR10_nils	L. vulpina	Högberg et al. 2002	excluded	1a		Sweden: Hedmark Co.; Rogen		62		12		2460					SR10_nils
SR2_nils	L. vulpina	Högberg et al. 2002	excluded	1a		Sweden: Hedmark Co.; Rogen		62		12		2460					SR2_nils
SR3_nils	L. vulpina	Högberg et al. 2002	excluded	1a		Sweden: Hedmark Co.; Rogen		62		12		2460					SR3_nils
SR4_nils	L. vulpina	Högberg et al. 2002	excluded	1a		Sweden: Hedmark Co.; Rogen		62		12		2460					SR4_nils
SR5_nils	L. vulpina	Högberg et al. 2002	excluded	1a		Sweden: Hedmark Co.; Rogen		62		12		2460					SR5_nils
SR6_nils	L. vulpina	Högberg et al. 2002	excluded	1a		Sweden: Hedmark Co.; Rogen		62		12		2460					SR6_nils
SR7_nils	L. vulpina	Högberg et al. 2002	excluded	1a		Sweden: Hedmark Co.; Rogen		62		12		2460					SR7_nils
SR8_nils	L. vulpina	Högberg et al. 2002	excluded	1a		Sweden: Hedmark Co.; Rogen		62		12		2460					SR8_nils
SR9_nils	L. vulpina	Högberg et al. 2002	excluded	1a		Sweden: Hedmark Co.; Rogen		62		12		2460					SR9_nils
ST1*	L. 'barbata'	Kroken & Taylor 2001	1a	1b		USA, California: Alpine Co.; Stanislaus Meadow trailhead, Hwy. 4		38.511383°		-119.935208°		7920	S. Kroken	1994-08-01			ST1*
ST1*	L. 'lucida'	Kroken & Taylor 2001	excluded	3		USA, California: Alpine Co.; Stanislaus Meadow trailhead, Hwy. 4		38.511383°		-119.935208°		7920	S. Kroken	1994-08-01			ST1*
SV1	L. 'lupina'	Altermann 2009	1b	1b	SV1	Canada, British Columbia: Central BC; Stein Valley Nlaka'pamux Heritage Park;	River trail	50	16.287	121	38.404	628	Altermann	2005-05-01		BA sequence excluded	SV1	FJ161559											FJ153477							SV1	FJ161559	SV1	FJ153477
SV2	L. vulpina	Altermann 2009	excluded	1a	SV2	Canada, British Columbia: Central BC; Stein Valley Nlaka'pamux Heritage Park;	River trail	50	16.287	121	38.404	628	Altermann	2005-05-01			SV2	FJ161659											FJ153577							SV2	FJ161659	SV2	FJ153577
SV3a	L. 'lupina'	Altermann 2009				Canada, British Columbia: Central BC; Stein Valley Nlaka'pamux Heritage Park;	River trail	50	16.287	121	38.404	628	Altermann	2005-05-01			SV3a
SV3b	L. 'lupina'	Altermann 2009	2	2	SV3b	Canada, British Columbia: Central BC; Stein Valley Nlaka'pamux Heritage Park;	River trail	50	16.287	121	38.404	628	Altermann	2005-05-01			SV3b	FJ161560											FJ153478							SV3b	FJ161560	SV3b	FJ153478
SV4a	L. vulpina	Altermann 2009	excluded	1a	SV4a	Canada, British Columbia: Central BC; Stein Valley Nlaka'pamux Heritage Park;	River trail	50	16.287	121	38.404	628	Altermann	2005-05-01			SV4a	FJ161660											FJ153578							SV4a	FJ161660	SV4a	FJ153578
SV5	L. vulpina	Altermann 2009	excluded	1a	SV5	Canada, British Columbia: Central BC; Stein Valley Nlaka'pamux Heritage Park;	River trail	50	16.287	121	38.404	628	Altermann	2005-05-01			SV5	FJ161661											FJ153579							SV5	FJ161661	SV5	FJ153579
SV6	L. vulpina	Altermann 2009	excluded	1a	SV6	Canada, British Columbia: Central BC; Stein Valley Nlaka'pamux Heritage Park;	River trail	50	16.287	121	38.404	628	Altermann	2005-05-01			SV6
SV6a	L. vulpina	Altermann 2009	excluded	1a	SV6a	Canada, British Columbia: Central BC; Stein Valley Nlaka'pamux Heritage Park;	River trail	50	16.287	121	38.404	628	Altermann	2005-05-01			SV6a	FJ161662											FJ153580							SV6a	FJ161662	SV6a	FJ153580
SV6b	L. 'lupina'	Altermann 2009	2	2	SV6b	Canada, British Columbia: Central BC; Stein Valley Nlaka'pamux Heritage Park;	River trail	50	16.287	121	38.404	628	Altermann	2005-05-01			SV6b	FJ161561											FJ153479							SV6b	FJ161561	SV6b	FJ153479
SV6c	L. 'lupina'	Altermann 2009	excluded	admixed	SV6c	Canada, British Columbia: Central BC; Stein Valley Nlaka'pamux Heritage Park;	River trail	50	16.287	121	38.404	628	Altermann	2005-05-01			SV6c	FJ161562											FJ153480							SV6c	FJ161562	SV6c	FJ153480
SV6d	L. 'lupina'	Altermann 2009	2	2	SV6d	Canada, British Columbia: Central BC; Stein Valley Nlaka'pamux Heritage Park;	River trail	50	16.287	121	38.404	628	Altermann	2005-05-01			SV6d	FJ161563											FJ153481							SV6d	FJ161563	SV6d	FJ153481
SV6e	L. 'lupina'	Altermann 2009	2	2	SV6e	Canada, British Columbia: Central BC; Stein Valley Nlaka'pamux Heritage Park;	River trail	50	16.287	121	38.404	628	Altermann	2005-05-01			SV6e	FJ161564											FJ153482							SV6e	FJ161564	SV6e	FJ153482
SW02	L. 'lupina'	Altermann 2009	1b	1b	SW2	USA, Idaho: Custer Co. (Central Region); Sawtooth National Forest;	Trail 95 at Alice Lake	43	56.44	114	56.71	8600	Zimmerman	2006-08-01		BA sequence excluded	SW02
SW06	L. 'lupina'	Altermann 2009	excluded	admixed	SW06	USA, Idaho: Custer Co. (Central Region); Sawtooth National Forest;	Trail 92 near Sand Mountain	43	58.506	114	58.137	9500	Zimmerman	2006-08-01			SW06	FJ161565											FJ153483							SW06	FJ161565	SW06	FJ153483
SW1*	L. vulpina	Kroken & Taylor 2001	excluded	1a		Sweden: Dalarna Co.; Pussmyr, near Falun		59.9619°		12.5417°		900	R. Lundquist	1998-07-01			SW1*												FJ153484										FJ153484
SY1	L. gracilis	Altermann 2009	excluded	admixed	SY1	USA, California: Del Norte Co.; Sanger Lake, Six Rivers National Forest;	Due west of The Lieutenants, Trail to Youngs Valley from Private Lake	41	52.8	123	37.4	4700	McCune	2003-06-01			SY1	EU543560																		SY1	EU543560	SY1
SY2a	L. 'lupina'	Altermann 2009	1b	1b	SY2a	USA, California: Del Norte Co.; Sanger Lake, Six Rivers National Forest;	6 miles south of OR border, about 30 miles inland	41	54.115	123	38.789	5100	Stansell	2005-10-16		BA sequence excluded	SY2a	FJ161567											FJ153485							SY2a	FJ161567	SY2a	FJ153485
T1*	L. 'lupina'	Kroken & Taylor 2001	2	2		USA, California: Calaveras Co.; Tamarack, Hwy. 4		38.4388°		120.0761°		6920	T. Bale	1994-01-01			T1*
T23a*	L. 'lupina'	Kroken & Taylor 2001	2	2		USA, California: Calaveras Co.; Tamarack, Hwy. 4		38.4388°		120.0761°		6920	T. Bale	1994-01-01			T23a*
T3*	L. 'lucida'	Kroken & Taylor 2001	1a	3		USA, California: Tuolomne Co.; Tamarack, Hwy. 4		unknown		unknown		unknown	T. Bale	1994-01-01			T3*
T4*	L. 'lupina'	Kroken & Taylor 2001	2	2		USA, California: Calaveras Co.; Tamarack, Hwy. 4		38.4388°		120.0761°		6920	T. Bale	1994-01-01			T4*
TB1_v2	L. 'lupina'	Altermann 2009	2	2		USA, Washington: Okanogan Co.; Tatoosh Buttes, Pasayten Wilderness, 7-1996		48.899780°		-120.542110°			S. Kroken	1996-07-01			TB1_v2
TB1*	L. 'barbata'	Kroken & Taylor 2001	excluded	admixed		USA, Washington: Okanogan Co.; Tatoosh Buttes, Pasayten Wilderness, 7-1996		48.899780°		-120.542110°			S. Kroken	1996-07-01			TB1*
TB1*	L. 'lupina'	Kroken & Taylor 2001				USA, Washington: Okanogan Co.; Tatoosh Buttes, Pasayten Wilderness, 7-1996		48.899780°		-120.542110°			S. Kroken	1996-07-01			TB1*
TB2*	L. 'barbata'	Kroken & Taylor 2001	1a	1b		USA, Washington: Okanogan Co.; Tatoosh Buttes, Pasayten Wilderness, 7-1996		48.899780°		-120.542110°			S. Kroken	1996-07-01			TB2*
TC1	L. 'lupina'	Kroken & Taylor 2001	excluded	admixed		USA, Washington: Chelan Co.: Tumwater Canyon, Hwy. 2		47.588217°		-120.708648°			L. Wilson	1995-07-01			TC1
TC1*	L. 'barbata'	Kroken & Taylor 2001	excluded	admixed		USA, Washington: Chelan Co.: Tumwater Canyon, Hwy. 2		47.588217°		-120.708648°			L. Wilson	1995-07-01			TC1*
TC10	L. 'lupina'	Altermann 2009	1b	1b	TC10	USA, Washington: Chelan Co.; Wenatchee National Forest;	Tumwater Canyon road across from south end of Picnic Area, Hwy 2	47	39.005	120	43.392	1724	Altermann	2006-06-30		BA sequence excluded	TC10	FJ161568																		TC10	FJ161568
TC2	L. 'lupina'	Altermann 2009	2	2	TC2	USA, Washington: Chelan Co.; Wenatchee National Forest;	Tumwater Canyon, Hwy 2	47	35.157	120	42.391	1305	Altermann	2006-06-30			TC2	FJ161569																		TC2	FJ161569
TC3	L. 'lupina'	Altermann 2009	2	2	TC3	USA, Washington: Chelan Co.; Wenatchee National Forest;	Tumwater Canyon Trail Head, Hwy 2	47	36.521	120	42.907	1700	Altermann	2006-06-30			TC3	FJ161570																		TC3	FJ161570
TC5a	L. 'lupina'	Altermann 2009	admixed	admixed	TC5a	USA, Washington: Chelan Co.; Wenatchee National Forest;	Tumwater Canyon	47	39.213	120	43.719	1640	Altermann	2006-06-30			TC5a
TC9a	L. 'lupina'	Altermann 2009	2	2	TC9a	USA, Washington: Chelan Co.; Wenatchee National Forest;	Tumwater Canyon road across from south end of Picnic Area, Hwy 2	47	39.155	120	43.382	1815	Altermann	2006-06-30			TC9a	FJ161571																		TC9a	FJ161571
TG1	L. 'lupina'	Altermann 2009	1b	1b	TG1	Canada, British Columbia: Wells Grey; Edgewood Blue, West of Clearwater Valley Road;	south of Philip Creek, home of lichenologist Trevor Goward	51	52.122	120	1.321	2372	Altermann	2005-05-01		BA sequence excluded	TG1	FJ161572																		TG1	FJ161572
TH1	L. 'lupina'	Altermann 2009	2	2	TH1	USA, California: Plumas Co. (Plumas Region); Lassen National Forest, Goumaz Road;	Hwy 44, Eagle Lake Ranger District	40	26.35	120	50.11	5500	Hofstra	2004-06-01			TH1	FJ161573																		TH1	FJ161573
TK1a	L. vulpina	Altermann 2009	excluded	1a	TK1a	Turkey, Bolu Province: Ala Dag, road from Bolu to Kibriscik, 29 km south of Bolu		40	34.064	31	39.172	4813	Spribille & Petra	2007-06-07			TK1a	FJ161663																		TK1a	FJ161663
TK2	L. aff. vulpina	Altermann 2009	excluded	1a	TK2	Turkey, Bolu Province. North of Bolum Road to Yedigoller National Park		40	52.122	31	40.928	4918	Spribille	2007-06-05			TK2
TM1	L. 'lupina'	Altermann 2009	2	2	TM1	Canada, British Columbia: Wells Grey; Trophy Mountain, Wells Gray Provincial Park;	Trail to Trophy Mountain Meadows	51	45.505	119	56.561	5494	Altermann	2005-05-01			TM1	FJ161574																		TM1	FJ161574
TM2	L. 'lupina'	Altermann 2009	2	2	TM2	Canada, British Columbia: Wells Grey; Trophy Mountain, Wells Gray Provincial Park;	Trail to Trophy Mountain Meadows	51	46.507	119	55.964	6404	Altermann	2005-05-01			TM2	FJ161575																		TM2	FJ161575
TM3	L. 'lupina'	Altermann 2009	2	2	TM3	Canada, British Columbia: Wells Grey; Trophy Mountain, Wells Gray Provincial Park;	Trail to Trophy Mountain Meadows	51	46.778	119	56.145	6404	Altermann	2005-05-01			TM3	FJ161576																		TM3	FJ161576
TM4	L. 'lupina'	Altermann 2009	1b	1b	TM4	Canada, British Columbia: Wells Grey; Trophy Mountain, Wells Gray Provincial Park;	Trail to Trophy Mountain Meadows	51	46.778	119	56.145	6404	Altermann	2005-05-01		BA sequence excluded	TM4	FJ161577																		TM4	FJ161577
TM5	L. 'lupina'	Altermann 2009	1b	1b	TM5	Canada, British Columbia: Wells Grey; Trophy Mountain, Wells Gray Provincial Park;	Trail to Trophy Mountain Meadows	51	46.778	119	56.145	6404	Altermann	2005-05-01		BA sequence excluded	TM5	FJ161578																		TM5	FJ161578
TP1a	L. 'lupina'	Altermann 2009	2	2	TP1a	USA, California: Kern Co. (Tehachapi Region); Tehachapi County Park;	above and around the Tehachapi County Park campgrounds	35	3.913	118	28.788	6118	Altermann	2005-12-14			TP1a	FJ161579																		TP1a	FJ161579
TP2a	L. 'lupina'	Altermann 2009	2	2	TP2a	USA, California: Kern Co. (Tehachapi Region); Tehachapi County Park;	above and around the Tehachapi County Park campgrounds	35	3.882	118	28.865	6217	Altermann	2005-12-14			TP2a	FJ161580																		TP2a	FJ161580
TP2b	L. 'lupina'	Altermann 2009	2	2	TP2b	USA, California: Kern Co. (Tehachapi Region); Tehachapi County Park;	above and around the Tehachapi County Park campgrounds	35	3.882	118	28.865	6217	Altermann	2005-12-14			TP2b	FJ161581																		TP2b	FJ161581
TP3a	L. 'lupina'	Altermann 2009	1b	1b	TP3a	USA, California: Kern Co. (Tehachapi Region); Tehachapi County Park;	above and around the Tehachapi County Park campgrounds	35	3.905	118	28.941	6018	Altermann	2005-12-14		BA sequence excluded	TP3a	FJ161582																		TP3a	FJ161582
TP3b	L. 'lupina'	Altermann 2009	1b	1b	TP3b	USA, California: Kern Co. (Tehachapi Region); Tehachapi County Park;	above and around the Tehachapi County Park campgrounds	35	3.905	118	28.941	6018	Altermann	2005-12-14		BA sequence excluded	TP3b	FJ161583																		TP3b	FJ161583
TP4a	L. 'lupina'	Altermann 2009	2	2	TP4a	USA, California: Kern Co. (Tehachapi Region); Tehachapi County Park;	above and around the Tehachapi County Park campgrounds	35	3.989	118	28.761	6135	Altermann	2005-12-14			TP4a	FJ161584																		TP4a	FJ161584
TP5a	L. 'lupina'	Altermann 2009	2	2	TP5a	USA, California: Kern Co. (Tehachapi Region); Tehachapi County Park;	above and around the Tehachapi County Park campgrounds	35	4.126	118	28.912	5980	Altermann	2005-12-14			TP5a	FJ161585																		TP5a	FJ161585
TT2a	L. 'lupina'	Altermann 2009	1b	1b	TT2a	USA, Idaho: Blaine Co. (So. Central Region); Sawtooth National Forest;	Titus Lake Trail near Galena Summit, Hwy 75	43	51.862	114	42.73	8847	Altermann	2006-06-26		BA sequence excluded	TT2a	FJ161586																		TT2a	FJ161586
TT3	L. 'lupina'	Altermann 2009	2	2	TT3	USA, Idaho: Blaine Co. (So. Central Region); Sawtooth National Forest;	Titus Lake Trail near Galena Summit, Hwy 75	43	51.717	114	42.569	8931	Altermann	2006-06-26			TT3	FJ161587																		TT3	FJ161587
TT5a	L. 'lupina'	Altermann 2009	2	2	TT5a	USA, Idaho: Blaine Co. (So. Central Region); Sawtooth National Forest;	Titus Lake Trail near Galena Summit, Hwy 75	43	51.833	114	42.264	8976	Altermann	2006-06-26			TT5a	FJ161588																		TT5a	FJ161588
TT7	L. 'lupina'	Altermann 2009	2	2	TT7	USA, Idaho: Blaine Co. (So. Central Region); Sawtooth National Forest;	Titus Lake Trail near Galena Summit, Hwy 75	43	51.655	114	42.124	9033	Altermann	2006-06-26			TT7	FJ161589																		TT7	FJ161589
TT8a	L. 'lupina'	Altermann 2009	1b	1b	TT8a	USA, Idaho: Blaine Co. (So. Central Region); Sawtooth National Forest;	Titus Lake Trail near Galena Summit, Hwy 75	43	51.766	114	42.455	8873	Altermann	2006-06-26		BA sequence excluded	TT8a	FJ161590																		TT8a	FJ161590
UM3a	L. 'lupina'	Altermann 2009	2	2	UM3a	USA, Oregon: Umatilla Co.; Umatilla National Forest;	Woodland Park Campground, Blue Mountains, Hwy 204	45	43.932	118	1.592	5184	Altermann	2006-06-28			UM3a	FJ161591																		UM3a	FJ161591
UM4	L. 'lupina'	Altermann 2009	2	2	UM4	USA, Oregon: Umatilla Co.; Umatilla National Forest;	Woodland Park Campground, Blue Mountains, Hwy 204	45	43.932	118	1.592	5184	Altermann	2006-06-28			UM4	FJ161592																		UM4	FJ161592
UM6	L. 'lupina'	Altermann 2009	2	2	UM6	USA, Oregon: Umatilla Co.; Umatilla National Forest;	Blue Mountains, Hwy 204	45	47.252	118	7.153	4862	Altermann	2006-06-29			UM6	FJ161593																		UM6	FJ161593
UM7a	L. 'lupina'	Altermann 2009	2	2	UM7a	USA, Oregon: Umatilla Co.; Umatilla National Forest;	Lincton Mountain Road off of Hwy 204	45	47.668	118	9.685	4443	Altermann	2006-06-29			UM7a	FJ161594																		UM7a	FJ161594
UM8a	L. 'lupina'	Altermann 2009	1b	1b	UM8a	USA, Oregon: Umatilla Co.; Near Weston Pond Road behind a power station;	Hwy 204	45	47.226	118	16.786	3438	Altermann	2006-06-29		BA sequence excluded	UM8a	FJ161595																		UM8a	FJ161595
UT1a	L. 'lupina'	Altermann 2009	2	2	UT1a	USA, Utah: Summit Co. (Uinta Mtns); Wasatch-Cache National Forest;	north of Hoop Lake, along USFS Rd #5190	40	55.951	110	6.665	2910	St. Clair	2006-08-14			UT1a	FJ161596																		UT1a	FJ161596
V1*	L. 'rugosa'	Kroken & Taylor 2001	1a	1a		USA, California: Santa Barbara Co.; Bear Canyon, Dick Smith Wilderness, 2-1996		34.6695		119.383		4000	S. Kroken	1996-02-01			V1*
VC1	L. 'lupina'	Altermann 2009	2	2	VC1	Canada, British Columbia: Vancouver;Top of Mount Prevost;	3 miles north of Duncan, Vancouver Island	48	50	123	46	2297	Turner	2005-04-28			VC1	FJ161597																		VC1	FJ161597
VC2a	L. vulpina	Altermann 2009	excluded	1a	VC2a	Canada, British Columbia: Vancouver;Top of Mount Prevost;	Mountain Lake	48	39.59	122	48.95	900	Smith	2006-08-15			VC2a
VW1	L. vulpina	Altermann 2009	excluded	1a	VW1	USA, California: Monterey Co. (Central Coast); Ventana Wilderness, Tassajara Road;		36	20.085	121	34.556	3558	Altermann	2005-05-17			VW1	FJ161664																		VW1	FJ161664
VW2	L. 'lupina'	Altermann 2009	1b	1b	VW2	USA, California: Monterey Co. (Central Coast); Ventana Wilderness, Tassajara Road;	Chews Ridge Lookout Station	36	18.642	121	34.112	5037	Altermann	2005-05-17		BA sequence excluded	VW2	FJ161598																		VW2	FJ161598
VW3	L. 'lupina'	Altermann 2009	1b	1b	VW3	USA, California: Monterey Co. (Central Coast); Ventana Wilderness, Tassajara Road;	China Camp	36	17.753	121	34.079	4379	Altermann	2005-05-17		BA sequence excluded	VW3	FJ161599																		VW3	FJ161599
VW4	L. 'lupina'	Altermann 2009	2	2	VW4	USA, California: Monterey Co. (Central Coast); Ventana Wilderness, Tassajara Road;	China Camp near water source	36	17.684	121	34.212	4306	Altermann	2005-05-17			VW4	FJ161600																		VW4	FJ161600
VW6	L. 'lupina'	Altermann 2009	2	2	VW6	USA, California: Monterey Co. (Central Coast); Ventana Wilderness, Tassajara Road;		36	20.006	121	34.637	3805	Altermann	2005-05-17			VW6	FJ161601																		VW6	FJ161601
WA2	L. 'lupina'	Altermann 2009	2	2	WA2	USA, Washington: Lincoln Co.; Swanson Lakes Wildlife Management Area;		47	39	117	17.5	2000	Bjork	2005-05-14			WA2	FJ161602																		WA2	FJ161602
WA3a	L. 'lupina'	Altermann 2009	1b	1b	WA3a	USA, Washington: Pend Oreille Co.; Colville National Forest, Metallic Falls;	.	48	52	117	24	2500	Bjork	2005-06-02		BA sequence excluded	WA3a	FJ161603																		WA3a	FJ161603
WA4a	L. 'lupina'	Altermann 2009	2	2	WA4a	USA, Washington: Douglas Co.; Badger Mountain, near ski area;		47	36	120	8	3500	Bjork	2005-08-05			WA4a	FJ161604																		WA4a	FJ161604
WA6a	L. 'lupina'	Altermann 2009	1b	1b	WA6a	USA, Washington: Douglas Co.; Del Rio Road;		47	55	119	18	2300	Bjork	2005-05-13		BA sequence excluded	WA6a	FJ161605																		WA6a	FJ161605
WA7a	L. 'lupina'	Altermann 2009	1b	1b	WA7a	USA, Washington: Douglas Co.; Badger Mountain, near ski area;		47	36	120	8	3500	Bjork	2005-08-05		BA sequence excluded	WA7a	FJ161606																		WA7a	FJ161606
WA8a	L. 'lupina'	Altermann 2009	1b	1b	WA8a	USA, Washington: Douglas Co.; Badger Mountain, near ski area;		47	36	120	8	3500	Bjork	2005-08-05		BA sequence excluded	WA8a	FJ161607																		WA8a	FJ161607
WA9a	L. 'lupina'	Altermann 2009	1b	1b	WA9a	USA, Washington: Douglas Co.; Del Rio Road;		47	55	119	18	2300	Bjork	2005-05-13		BA sequence excluded	WA9a	FJ161608																		WA9a	FJ161608
WC1a	L. 'lupina'	Altermann 2009	2	2	WC1a	USA, California: San Luis Obispo Co. (Central Coast); Wilsons Corner area, Hwy 58;	.	35	28.042	120	22.589	1502	Altermann	2005-12-09			WC1a	FJ161609																		WC1a	FJ161609
WC1c	L. 'lupina'	Altermann 2009	2	2	WC1c	USA, California: San Luis Obispo Co. (Central Coast); Wilsons Corner area, Hwy 58;	.	35	28.042	120	22.589	1502	Altermann	2005-12-09			WC1c	FJ161610																		WC1c	FJ161610
WC2a	L. aff. vulpina	Altermann 2009				USA, California: San Luis Obispo Co. (Central Coast); Wilsons Corner area, Hwy 58;	.	35	27.601	120	20.528	1433	Altermann	2005-12-09			WC2a
WC3a	L. 'lupina'	Altermann 2009				USA, California: San Luis Obispo Co. (Central Coast); Wilsons Corner area, Hwy 58;		35	27.601	120	20.58	1433	Altermann	2005-12-09			WC3a	FJ161611																		WC3a	FJ161611
WH1	L. 'lupina'	Altermann 2009	2	2	WH1	USA, California: Inyo Co.; White Mountains, Blanco Mountain;		37	30.067	118	12.333	11066	Andonian	2007-06-07			WH1	FJ161612																		WH1	FJ161612
WH2a	L. 'lupina'	Altermann 2009	2	2	WH2a	USA, California: Inyo Co.; White Mountains, Campedo Mountain;		37	28.075	118	9.912	10800	Andonian	2007-06-15			WH2a	FJ161613																		WH2a	FJ161613
WL1	L. 'lupina'	Altermann 2009	2	2	WL1	USA, Oregon: Wallowa Co.; Wallowa-Whitman National Forest;	Ollokot Campground, off Hwy 39.	45	9.115	116	52.577	4009	Altermann	2006-06-27			WL1	FJ161614																		WL1	FJ161614
WL10a	L. 'lupina'	Altermann 2009	1b	1b	WL10a	USA, Oregon: Wallowa Co.; Wallowa-Whitman National Forest;	Hess Road off of Hwy 39	45	5.997	116	51.52	5346	Altermann	2006-06-28		BA sequence excluded	WL10a	FJ161615																		WL10a	FJ161615
WL13a	L. 'lupina'	Altermann 2009	2	2	WL13a	USA, Oregon: Baker Co.; Posy Valley;	Hwy 86	44	50.013	117	6.424	3009	Altermann	2006-06-28			WL13a	FJ161616																		WL13a	FJ161616
WL4a	L. 'lupina'	Altermann 2009	1b	1b	WL4a	USA, Oregon: Wallowa Co.; Wallowa-Whitman National Forest;	Hell's Canyon Overlook NFD 490 off Hwy 39	45	7.458	116	50.191	5546	Altermann	2006-06-28		BA sequence excluded	WL4a	FJ161617																		WL4a	FJ161617
WL7	L. 'lupina'	Altermann 2009	2	2	WL7	USA, Oregon: Wallowa Co.; Wallowa-Whitman National Forest;	Hess Road off of Hwy 39	45	5.718	116	51.485	5365	Altermann	2006-06-28			WL7	FJ161618																		WL7	FJ161618
WL8	L. 'lupina'	Altermann 2009	2	2	WL8	USA, Oregon: Wallowa Co.; Wallowa-Whitman National Forest;	Hess Road off of Hwy 39	45	5.718	116	51.485	5365	Altermann	2006-06-28			WL8	FJ161619																		WL8	FJ161619
WN1	L. aff. vulpina	Altermann 2009	1a	1a	WN1	USA, Oregon: Linn Co. (Willamette); Willamette National Forest;		44	17.369	122	1.883	2206	Altermann	2005-03-01			WN1
WN2a	L. vulpina	Altermann 2009	excluded	admixed	WN2a	USA, Oregon: Linn Co. (Willamette); Willamette National Forest;	on the lava flow	44	19.517	121	59.768	2888	Altermann	2005-03-01			WN2a
WN3	L. 'lupina'	Altermann 2009	2	2	WN3	USA, Oregon: Linn Co. (Willamette); Highway 126 Willamette National Forest;	lava flow	44	19.571	121	59.476	2947	Altermann	2005-03-01			WN3	FJ161620																		WN3	FJ161620
WN4a	L. 'lupina'	Altermann 2009	2	2	WN4a	USA, Oregon: Linn Co. (Willamette); Highway 126 Willamette National Forest;	along road	44	22.66	121	59.738	2841	Altermann	2005-03-01			WN4a
WN5	L. vulpina	Altermann 2009	excluded	1a	WN5	USA, Oregon: Linn Co. (Willamette); Highway 126 Willamette National Forest;	along road	44	23.677	122	0.159	3127	Altermann	2005-03-01			WN5	FJ161665																		WN5	FJ161665
WN6	L. 'lupina'	Altermann 2009	2	2	WN6	USA, Oregon: Linn Co. (Willamette); Highway 126 Willamette National Forest;	along road	44	23.317	122	11.821	3405	Altermann	2005-03-01			WN6	FJ161621																		WN6	FJ161621
WP1a	L. vulpina	Altermann 2009	excluded	1a	WP1a	USA, Washington: Yakima Co.;Snoqualmie National Forest;	Pacific Crest Trail, White Pass, Hwy 12	46	38.72	121	22.93	4390	Altermann	2006-06-29			WP1a	FJ161666																		WP1a	FJ161666
WP3a	L. vulpina	Altermann 2009	excluded	1a	WP3a	USA, Washington: Yakima Co.;Snoqualmie National Forest;	Pacific Crest Trail, White Pass, Hwy 12	46	38.661	121	22.835	4428	Altermann	2006-06-29			WP3a
WP6	L. 'lupina'	Altermann 2009	2	2	WP6	USA, Washington: Yakima Co.;Snoqualmie National Forest;	Pacific Crest Trail, White Pass, Hwy 12	46	38.614	121	22.697	4444	Altermann	2006-06-29			WP6	FJ161622																		WP6	FJ161622
WP7a	L. 'lupina'	Altermann 2009	1b	1b	WP7a	USA, Washington: Yakima Co.;Snoqualmie National Forest;	Clear Creak Falls View Area, .2 miles east of Dog Lake on Hwy 12	46	39.398	121	21.049	4048	Altermann	2006-06-29		BA sequence excluded	WP7a	FJ161623																		WP7a	FJ161623
WP8	L. vulpina	Altermann 2009	excluded	1a	WP8	USA, Washington: Yakima Co.;Snoqualmie National Forest;	Clear Creak Falls View Area, .2 miles east of Dog Lake on Hwy 12	46	39.398	121	21.049	4048	Altermann	2006-06-29			WP8	FJ161667																		WP8	FJ161667
WP9a	L. 'lupina'	Altermann 2009	2	2	WP9a	USA, Washington: Yakima Co.;Snoqualmie National Forest;	near west end of Rimrock Lake along Hwy 12	46	38.689	121	15.903	3213	Altermann	2006-06-29			WP9a	FJ161624																		WP9a	FJ161624
YA1	L. 'lupina'	Altermann 2009	1b	1b	YA1	USA, Washington: Yakima Co.;Snoqualmie National Forest;	near NFD 512 off Hwy 12	46	41.524	120	54.299	2200	Altermann	2006-06-29		BA sequence excluded	YA1	FJ161625																		YA1	FJ161625
Ya2a	L. 'lupina'	Altermann 2009	2	2	Ya2a	USA, Washington: Yakima Co.;Snoqualmie National Forest;	Windy Point Campground, Hwy 12	46	41.617	120	55.316	2064	Altermann	2006-06-29			Ya2a	FJ161626																		YA2a	FJ161626
Ya3a	L. 'lupina'	Altermann 2009	2	2	Ya3a	USA, Washington: Yakima Co.;Snoqualmie National Forest;	along Hwy 12, 4 miles west of Windy Point Campground	46	40.233	120	59.712	2275	Altermann	2006-06-29			Ya3a	FJ161627																		YA3a	FJ161627
Ya6a	L. 'lupina'	Altermann 2009	2	2	Ya6a	USA, Washington: Yakima Co.;Snoqualmie National Forest;	along Hwy 12, 5 miles west of Windy Point Campground	46	40.42	121	0.66	2361	Altermann	2006-06-29			Ya6a	FJ161628																		YA6a	FJ161628
Ya8a	L. 'lupina'	Altermann 2009	2	2	Ya8a	USA, Washington: Yakima Co.;Snoqualmie National Forest;	along Hwy 12, Wild Rose Picnic Area	46	40.444	121	2.868	2460	Altermann	2006-06-29			Ya8a	FJ161629																		YA8a	FJ161629
YK1	L. 'unidentified sorediate'	Altermann 2009	excluded	admixed	YK1	Canada, Yukon Territory, Grey Mountain, NE of whithorse near microwave tower		60	46	134	59	4800	Goward	1982-07-05			YK1

## Sheet: Sheet2
Code	ID from K = 6 model	Source	less missing data	BAPS = 6	STRUCTURE K=6	Geographic origin	AreaDetail	NDegrees	NMinutes	WDegrees	WMinutes	AltFEET	CollectorID	DateCollection	ITS	18S intron	IGS	EF1-alpha	chitin synthase	BA	CS	CT	4	11	13	DO*	2*	12*	14*
AB11a	L. 'lupina'	Altermann 2009	2	2	AB11a	Canada, Alberta: Near West Jumpingpound, 30 miles west of Calgary;	University of Calgary Kananaskis Field Station	51	5.845	114	48.306	5000	Glass	2005-12-01	FJ161369	-	KJ565575	KJ565307	-	KJ610530	KJ564905	-	-	FJ153287	-	TB S15485	-	-	-
AB1c	L. 'lupina'	Altermann 2009	2	2	AB1c	Canada, Alberta: West Jumpingpound, 30 miles west of Calgary;	unknown	51	8.133	114	45.867	4700	Glass	2005-07-01	FJ161370	-	KJ565576	KJ565308	-	KJ610531	KJ564906	-	-	FJ153288	-	TB S15485	-	-	-
AB2b	L. 'lupina'	Altermann 2009	1b	1b	AB2b	Canada, Alberta: West Jumpingpound, 30 miles west of Calgary;	unknown	51	7.283	114	44.367	4500	Glass	2005-07-01	FJ161371	-	KJ565577	KJ565309	-	KJ564668	KJ564907	-	-	FJ153289	-	TB S15485	-	-	-
AB3b	L. 'lupina'	Altermann 2009	2	2	AB3b	Canada, Alberta: West Jumpingpound, 30 miles west of Calgary;	unknown	51	5.85	114	48.3	4900	Glass	2005-07-01	FJ161372	-	KJ565578	KJ565310	-	KJ610532	KJ564908	-	-	FJ153290	-	TB S15485	-	-	-
AB4a	L. 'lupina'	Altermann 2009	1b	1b	AB4a	Canada, Alberta: West Jumpingpound, 30 miles west of Calgary;	unknown	51	7.117	114	41.733	4400	Glass	2005-07-01	FJ161373	-	KJ565579	KJ565311	-	KJ564669	KJ564909	-	-	FJ153291	-	TB S15485	-	-	-
AB5a	L. 'lupina'	Altermann 2009	1b	1b	AB5a	Canada, Alberta: West Jumpingpound, 30 miles west of Calgary;	unknown	51	7.667	114	47.15	4700	Glass	2005-07-01	FJ161374	-	KJ565580	KJ565312	-	KJ564670	KJ564910	-	-	FJ153292	-	TB S15485	-	-	-
AB6a	L. 'lupina'	Altermann 2009	2	2	AB6a	Canada, Alberta: West Jumpingpound, 30 miles west of Calgary;	unknown	51	6.6	114	48.233	5100	Glass	2005-07-01	FJ161375	-	KJ565581	KJ565313	-	KJ610533	KJ564911	-	-	FJ153293	-	TB S15485	-	-	-
AB7a	L. 'lupina'	Altermann 2009	2	2	AB7a	Canada, Alberta: South of Coleman;	unknown	49	38	114	30	4500	Glass	2005-08-01	FJ161376	-	KJ565582	KJ565314	-	KJ610534	KJ564912	-	-	FJ153294	-	TB S15485	-	-	-
AB8	L. 'lupina'	Altermann 2009	2	2	AB8	Canada, Alberta: Near West Jumpingpound, 30 miles west of Calgary;	unknown	51	3.869	114	40.835	4500	Glass	2005-12-01	FJ161377	-	KJ565583	KJ565315	-	KJ610535	KJ564913	-	-	FJ153295	-	TB S15485	-	-	-
AB9	L. 'lupina'	Altermann 2009	2	2	AB9	Canada, Alberta: West Jumpingpound, 30 miles west of Calgary;	unknown	51	5.907	114	43.03	4700	Glass	2005-12-01	FJ161378	-	KJ565584	KJ565316	-	KJ610536	KJ564914	-	-	FJ153296	-	TB S15485	-	-	-
AP1*	L. 'lupina'	Kroken & Taylor 2001	excluded	admixed		USA, Washington: Okanogan Co.; Armstrong Peak, Pasayten Wilderness	unknown	unknown	unknown	unknown	unknown	unknown	S. Kroken	1997-07-01	TB S11236	TB S11236	-	-	-	-	-	-	-	TB S11236	TB S11236	TB S11236	TB S11236	-	TB S11236
AR1	L. 'lupina'	Altermann 2009	1b	1b	AR1	USA, California: Calaveras Co. (Stanislaus Region); Calaveritas Drive, Arnold;	2157 Calaveritas Drive	38	14.27	120	20.66	3766	Poulson	2004-01-01	KJ565872	-	KJ565585	KJ565317	-	KJ564671	KJ564915	-	-	FJ153297	-	-	-	-	-
AV2*	L. vulpina	Kroken & Taylor 2001	excluded	1a		USA, California: Mendocino Co.; Anderson Valley, 3 km E of Yorkville	unknown	unknown	unknown	unknown	unknown	unknown	S. Kroken	1997-11-01	TB S11236	TB S11236	-	-	-	-	-	-	-	TB S11236	TB S11236	TB S11236	TB S11236	-	TB S11236
AV3*	L. vulpina	Kroken & Taylor 2001	excluded	1a		USA, California: Mendocino Co.; Anderson Valley, 3 km E of Yorkville	unknown	unknown	unknown	unknown	unknown	unknown	S. Kroken	1997-11-01	TB S11236	TB S11236	-	-	-	-	-	-	-	TB S11236	TB S11236	TB S11236	TB S11236	-	TB S11236
AZ1	L. vulpina	Altermann 2009	excluded	admixed	AZ1	USA, Arizona Apache Co.: White Mountains	adjacent to Green Peak	34	6.003	109	34.039	10000	Nash	1977-08-18	KJ565905	-	-	-	-	-	-	-	-	-	-	-	-	-	-
B1*	L. gracilis	Kroken & Taylor 2001	admixed	1b		USA, California: Tuolumne Co.; Baker Station, Hwy. 108, 10-1998	unknown	unknown	unknown	unknown	unknown	unknown	S. Kroken	1998-10-01	TB S11236	TB S11236	-	-	TB S11236	TB S11236	TB S11236	TB S11236	TB S11236	TB S11236	TB S11236	TB S11236	TB S11236	TB S11236	TB S11236
B2*	L. gracilis	Kroken & Taylor 2001	1a	1b		USA, California: Tuolumne Co.; Baker Station, Hwy. 108, 10-1998	unknown	unknown	unknown	unknown	unknown	unknown	S. Kroken	1998-10-01	TB S11236	TB S11236	-	-	TB S11236	TB S11236	TB S11236	TB S11236	TB S11236	TB S11236	TB S11236	TB S11236	TB S11236	TB S11236	TB S11236
B3*	L. gracilis	Kroken & Taylor 2001	admixed	1b		USA, California: Tuolumne Co.; Baker Station, Hwy. 108, 10-1998	unknown	unknown	unknown	unknown	unknown	unknown	S. Kroken	1998-10-01	TB S11236	TB S11236	-	-	TB S11236	TB S11236	TB S11236	TB S11236	TB S11236	TB S11236	TB S11236	TB S11236	TB S11236	TB S11236	TB S11236
B4*	L. gracilis	Kroken & Taylor 2001	admixed	1b		USA, California: Tuolumne Co.; Baker Station, Hwy. 108, 10-1998	unknown	unknown	unknown	unknown	unknown	unknown	S. Kroken	1998-10-01	TB S11236	TB S11236	-	-	TB S11236	TB S11236	TB S11236	TB S11236	TB S11236	TB S11236	TB S11236	TB S11236	TB S11236	TB S11236	TB S11236
B5*	L. gracilis	Kroken & Taylor 2001	excluded	1b		USA, California: Tuolumne Co.; Baker Station, Hwy. 108, 10-1998	unknown	unknown	unknown	unknown	unknown	unknown	S. Kroken	1998-10-01	TB S11236	TB S11236	-	-	TB S11236	TB S11236	TB S11236	TB S11236	TB S11236	TB S11236	TB S11236	TB S11236	TB S11236	TB S11236	TB S11236
BC1*	L. 'lupina'	Kroken & Taylor 2001	2	2	BC1* (most loci)	Canada, British Columbia: mycobiont culture	unknown	unknown	unknown	unknown	unknown	unknown	unknown	unknown	TB S11236	TB S11236	-	-	TB S11236	TB S11236	TB S11236	TB S11236	TB S11236	TB S11236	TB S11236	TB S11236	TB S11236	TB S11236	TB S11236
BC4	L. 'lupina'	Altermann 2009	1b	1b	BC4	USA, California: Tuolumne Co. (Stanislaus Region); Highway 108, Stanislaus National Forest, Baker Campground;	north of campground entrance area, across from campsite #4	38	19.47	119	45.15	6294	Altermann	2004-07-01	KJ565874	-	KJ565586	KJ565318	-	KJ564672	KJ564917	-	-	FJ153298	-	-	-	-	-
BC5a	L. 'unidentified sorediate'	Altermann 2009	admixed	admixed	BC5a	USA, California: Tuolumne Co. (Stanislaus Region); Highway 108, Stanislaus National Forest, Baker Campground;	along Middle Fork Stanislaus river	38	19.42	119	45.26	6168	Altermann	2004-07-01	KJ565844	-	KJ565567	-	-	KJ610524	KJ564885	-	-	FJ153299	-	TB S15485	-	-	-
BH1	L. 'lupina'	Altermann 2009	1b	1b	BH1	USA, Wyoming: Johnson Co.; Bighorn National Forest, Grouse Mountain;	south of Highway 16, Hospital Hill Area	44	18.78	106	51.705	6827	Bell	2005-06-13	FJ161382	-	KJ565587	KJ565319	-	KJ564673	KJ564918	-	-	FJ153300	-	TB S15485	-	-	-
BH10	L. 'lucida'	Altermann 2009	1a	5	BH10	USA, Wyoming: Sheridan Co.; Bighorn National Forest, South Tongue River north of Tie Flume Campground;	north of Cloud Peak Wilderness, off highway 14 west of Dayton, south of Burgess Junction to Forest Service Road 26	44	44.369	107	28.239	7687	Bell	2005-06-15	KJ565863	-	KJ565574	KJ565306	-	KJ564664	KJ564902	-	-	KJ564441	-	-	-	-	-
BH11	L. 'lupina'	Altermann 2009	2	2	BH11	USA, Wyoming: Sheridan Co.; Bighorn National Forest, South Tongue River north of Tie Flume Campground;	north of Cloud Peak Wilderness, off highway 14 west of Dayton, south of Burgess Junction to Forest Service Road 26	44	44.568	107	28.424	7675	Bell	2005-06-15	FJ161383	-	KJ565588	KJ565320	-	KJ610537	KJ564919	-	-	FJ153301	-	TB S15485	-	-	-
BH12	L. 'lupina'	Altermann 2009	2	2	BH12	USA, Wyoming: Sheridan Co.; Bighorn National Forest, Dry Fork Ridge, Riley Point;	north of Burgess Junction, off Forest Service Road 15 to secondary road #168, then road 200	44	52.697	107	32.762	7936	Bell	2005-06-15	FJ161384	-	KJ565589	KJ565321	-	KJ610538	KJ564920	-	-	FJ153302	-	TB S15485	-	-	-
BH13	L. 'lupina'	Altermann 2009	2	2	BH13	USA, Wyoming: Sheridan Co.; Bighorn National Forest, Dry Fork Ridge, Riley Point;	north of Burgess Junction, off Forest Service Road 15 to secondary road #168, then road 200	44	52.697	107	32.762	7925	Bell	2005-06-15	FJ161385	-	KJ565590	KJ565322	-	KJ610539	KJ564921	-	-	FJ153303	-	TB S15485	-	-	-
BH14	L. 'lupina'	Altermann 2009	2	2	BH14	USA, Wyoming: Sheridan Co.; Bighorn National Forest, Dry Fork Ridge, Riley Point;	north of Burgess Junction, off Forest Service Road 15 to secondary road #168, then road 200	44	52.812	107	33.01	8010	Bell	2005-07-13	FJ161386	-	KJ565591	KJ565323	-	KJ610540	KJ564922	-	-	FJ153304	-	TB S15485	-	-	-
BH15	L. 'lupina'	Altermann 2009	2	2	BH15	USA, Wyoming: Sheridan Co.; Bighorn National Forest, Dry Fork Ridge, Riley Point;	north of Burgess Junction, off Forest Service Road 15 to secondary road #168, then road 200	44	52.52	107	32.373	7954	Bell	2005-07-13	FJ161387	-	KJ565592	KJ565324	-	KJ610541	KJ564923	-	-	FJ153305	-	TB S15485	-	-	-
BH16	L. 'lupina'	Altermann 2009	2	2	BH16	USA, Wyoming: Sheridan Co.; Bighorn National Forest, Dry Fork Ridge, Riley Point;	north of Burgess Junction, off Forest Service Road 15 to secondary road #168, then road 200	44	52.44	107	31.905	7983	Bell	2005-07-13	FJ161388	-	KJ565593	KJ565325	-	KJ610542	KJ564924	-	-	FJ153306	-	TB S15485	-	-	-
BH17	L. 'lupina'	Altermann 2009	2	2	BH17	USA, Washington: Yakima Co.;Snoqualmie National Forest;	unknown	44	13.146	107	10.36	2917	Bell	2005-07-13	FJ161389	-	KJ565594	KJ565326	-	KJ610543	KJ564925	-	-	FJ153307	-	TB S15485	-	-	-
BH2	L. 'lupina'	Altermann 2009	2	2	BH2	USA, Wyoming: Johnson Co.; Bighorn National Forest, Grouse Mountain;	south of Highway 16, Hospital Hill Area	44	18.833	106	51.582	6968	Bell	2005-06-13	FJ161390	-	KJ565595	KJ565327	-	KJ610544	KJ564926	-	-	FJ153308	-	TB S15485	-	-	-
BH3	L. 'lupina'	Altermann 2009	2	2	BH3	USA, Wyoming: Johnson Co.; Bighorn National Forest, Grouse Mountain;	south of Highway 16, Hospital Hill Area	44	18.825	106	51.597	6865	Bell	2005-06-13	FJ161391	-	KJ565596	KJ565328	-	KJ610545	KJ564927	-	-	FJ153309	-	TB S15485	-	-	-
BH4	L. 'lupina'	Altermann 2009	excluded	admixed	BH4	USA, Wyoming: Johnson Co.; Bighorn National Forest, Grouse Mountain;	south of Highway 16, Hospital Hill Area	44	18.937	106	51.187	7143	Bell	2005-06-13	FJ161392	-	KJ565597	KJ565329	-	-	KJ564928	-	-	FJ153310	-	TB S15485	-	-	-
BH5	L. 'lupina'	Altermann 2009	2	2	BH5	USA, Wyoming: Johnson Co.; Bighorn National Forest, Grouse Mountain;	south of Highway 16, Hospital Hill Area	44	18.88	106	50.947	7089	Bell	2005-06-13	FJ161393	-	KJ565598	KJ565330	-	KJ610546	KJ564929	-	-	FJ153311	-	TB S15485	-	-	-
BH6	L. 'lupina'	Altermann 2009	2	2	BH6	USA, Wyoming: Johnson Co.; Bighorn National Forest, Grouse Mountain;	south of Highway 16, Hospital Hill Area	44	18.708	106	52.2	6567	Bell	2005-06-13	FJ161394	-	KJ565599	KJ565331	-	KJ610547	KJ564930	-	-	FJ153312	-	TB S15485	-	-	-
BH7	L. 'lupina'	Altermann 2009	2	2	BH7	USA, Wyoming: Sheridan Co.; Bighorn National Forest, South Tongue River north of Tie Flume Campground;	north of Cloud Peak Wilderness, off highway 14 west of Dayton, south of Burgess Junction to Forest Service Road 26	44	43.802	107	27.955	7764	Bell	2005-06-15	FJ161395	-	KJ565600	KJ565332	-	KJ610548	KJ564931	-	-	FJ153313	-	TB S15485	-	-	-
BH8	L. 'lupina'	Altermann 2009	2	2	BH8	USA, Wyoming: Sheridan Co.; Bighorn National Forest, South Tongue River north of Tie Flume Campground;	north of Cloud Peak Wilderness, off highway 14 west of Dayton, south of Burgess Junction to Forest Service Road 26	44	43.895	107	28.18	7759	Bell	2005-06-15	FJ161396	-	-	KJ565333	-	KJ610549	KJ564932	-	-	FJ153314	-	TB S15485	-	-	-
BH9	L. 'lupina'	Altermann 2009	2	2	BH9	USA, Wyoming: Sheridan Co.; Bighorn National Forest, South Tongue River north of Tie Flume Campground;	north of Cloud Peak Wilderness, off highway 14 west of Dayton, south of Burgess Junction to Forest Service Road 26	44	44.159	107	28.308	7794	Bell	2005-06-15	FJ161397	-	KJ565601	KJ565334	-	KJ610550	KJ564933	-	-	FJ153315	-	TB S15485	-	-	-
BL1a	L. 'lupina'	Altermann 2009	1b	1b	BL1a	Canada, Alberta: Bow Lake, 90 km north of Banff;	and 35 km north of Lake Louise along Highway 93	51	40	116	29	6500	Glass	2005-10-10	FJ161398	-	KJ565602	KJ565335	-	KJ564674	KJ564934	-	-	FJ153316	-	TB S15485	-	-	-
BL2a	L. 'lupina'	Altermann 2009	1b	1b	BL2a	Canada, Alberta: Bow Lake, 90 km north of Banff;	and 35 km north of Lake Louise along Highway 93	51	40	116	29	6500	Glass	2005-10-10	FJ161399	-	KJ565603	KJ565336	-	KJ564675	KJ564935	-	-	FJ153317	-	TB S15485	-	-	-
BR1a	L. 'lupina'	Altermann 2009	excluded	2	BR1a	USA, Montana:Ravalii Co.; Bitterroot National Forest, French Basin	north of Sula	45	54.67	113	56.7	4600	Pipp	2005-05-05	KJ565875	-	KJ565604	-	-	-	KJ564936	-	-	-	-	TB S15485	-	-	-
BR2a	L. 'lupina'	Altermann 2009	2	2	BR2a	USA, Montana:Ravalii Co.; Bitterroot National Forest, French Basin	north of Sula	45	54.84	113	56.4	4600	Pipp	2005-05-05	FJ161400	-	KJ565605	KJ565337	-	KJ610551	KJ564937	-	-	FJ153318	-	TB S15485	-	-	-
BR3a	L. 'lupina'	Altermann 2009	2	2	BR3a	USA, Montana:Ravalii Co.; Bitterroot National Forest, French Basin	north of Sula	45	53.64	113	57.27	4600	Pipp	2005-05-05	FJ161401	-	KJ565606	KJ565338	-	KJ610552	KJ564938	-	-	FJ153319	-	TB S15485	-	-	-
BR4a	L. 'lupina'	Altermann 2009	admixed	1b	BR4a	USA, Montana:Ravalii Co.; Bitterroot National Forest, French Basin	north of Sula	45	53.37	113	57.17	4600	Pipp	2005-05-05	FJ161402	-	KJ565607	KJ565339	-	KJ564676	KJ564939	-	-	FJ153320	-	TB S15485	-	-	-
BR5a	L. 'lupina'	Altermann 2009	2	2	BR5a	USA, Montana:Ravalii Co.; Bitterroot National Forest, French Basin	north of Sula	45	51.935	113	57.05	4600	Pipp	2005-05-05	FJ161403	-	KJ565608	KJ565340	-	KJ610553	KJ564940	-	-	FJ153321	-	TB S15485	-	-	-
BS10	L. 'lupina'	Altermann 2009	1b	1b	BS10	USA, Idaho: Boise Co. (So. Central Region); Boise National Forest	roadside sampling, Park and Ski area, Hwy 21	44	1.465	115	36.391	5837	Altermann	2006-06-26	FJ161404	-	KJ565609	KJ565341	-	KJ564677	KJ564941	-	-	FJ153322	-	TB S15485	-	-	-
BS1a	L. 'lupina'	Altermann 2009	1b	1b	BS1a	USA, Idaho: Boise Co. (So. Central Region); Boise National Forest	roadside sampling, Hwy 21	44	14.294	115	12.836	5833	Altermann	2006-06-26	FJ161405	-	KJ565610	KJ565342	-	KJ564678	KJ564942	-	-	FJ153323	-	TB S15485	-	-	-
BS2a	L. 'lupina'	Altermann 2009	2	2	BS2a	USA, Idaho: Boise Co. (So. Central Region); Boise National Forest	roadside sampling, Hwy 21	44	10.357	115	15.34	5115	Altermann	2006-06-26	FJ161406	-	KJ565611	KJ565343	-	KJ610554	KJ564943	-	-	FJ153324	-	TB S15485	-	-	-
BS3a	L. 'lupina'	Altermann 2009	2	2	BS3a	USA, Idaho: Boise Co. (So. Central Region); Boise National Forest	roadside sampling, Hwy 21	44	7.16	115	23.44	4400	Altermann	2006-06-26	FJ161407	-	KJ565612	KJ565344	-	KJ610555	KJ564944	-	-	FJ153325	-	TB S15485	-	-	-
BS8a	L. 'lupina'	Altermann 2009	admixed	2	BS8a	USA, Idaho: Boise Co. (So. Central Region); Boise National Forest	roadside sampling, Hwy 21	44	5.61	115	28.643	4200	Altermann	2006-06-26	FJ161408	-	KJ565613	KJ565345	-	KJ610556	KJ564945	-	-	FJ153326	-	TB S15485	-	-	-
CC1a	L. vulpina	Altermann 2009	excluded	1a	CC1a	USA, California: Shasta Co. (Plumas Region); ca. 5 km south of Dunsmuir along US I-5	Vista Point	41	9.534	122	18.299	2634	Altermann	2005-03-01	FJ161630	-	-	-	-	-	-	-	-	FJ153548	-	TB S15485	-	-	-
CC1b	L. vulpina	Altermann 2009	excluded	1a	CC1b	USA, California: Shasta Co. (Plumas Region); ca. 5 km south of Dunsmuir along US I-5	Vista Point	41	9.534	122	18.299	2634	Altermann	2005-03-01	FJ161631	-	-	-	-	-	-	-	-	FJ153549	-	TB S15485	-	-	-
CC2a	L. 'lupina'	Altermann 2009	2	2	CC2a	USA, California: Shasta Co. (Plumas Region); ca. 5 km south of Dunsmuir along US I-5	Castle Crag Trail	41	9.606	122	18.729	2661	Altermann	2005-03-01	FJ161409	-	KJ565614	KJ565346	-	KJ610557	KJ564946	-	-	FJ153327	-	-	-	-	-
CC3	L. 'lupina'	Altermann 2009	1b	1b	CC3	USA, California: Shasta Co. (Plumas Region); ca. 5 km south of Dunsmuir along US I-5	Castle Crag Trail	41	9.578	122	19.141	3009	Altermann	2005-03-01	FJ161410	-	KJ565615	KJ565347	-	KJ564679	KJ564947	-	-	FJ153328	-	TB S15485	-	-	-
CC4a	L. 'lupina'	Altermann 2009	1b	1b	CC4a	USA, California: Shasta Co. (Plumas Region); ca. 5 km south of Dunsmuir along US I-5	Castle Crag Trail, near Bob's Hat Trail	41	9.623	122	18.837	2690	Altermann	2005-03-01	FJ161411	-	KJ565616	KJ565348	-	KJ610558	KJ564948	-	-	FJ153329	-	TB S15485	-	-	-
CC4b	L. 'lupina'	Altermann 2009	2	2	CC4b	USA, California: Shasta Co. (Plumas Region); ca. 5 km south of Dunsmuir along US I-5	Castle Crag Trail, near Bob's Hat Trail	41	9.623	122	18.837	2690	Altermann	2005-03-01	FJ161412	-	KJ565617	KJ565349	-	KJ610559	KJ564949	-	-	FJ153330	-	TB S15485	-	-	-
CC5a	L. vulpina	Altermann 2009	1a	admixed	CC5a	USA, California: Shasta Co. (Plumas Region); ca. 5 km south of Dunsmuir along US I-5	Castle Crag Trail, near Bob's Hat Trail	41	9.623	122	18.837	2690	Altermann	2005-03-01	FJ161632	-	-	-	-	KJ564759	-	-	-	FJ153550	-	TB S15485	-	-	-
CC5b	L. vulpina	Altermann 2009	excluded	1a	CC5b	USA, California: Shasta Co. (Plumas Region); ca. 5 km south of Dunsmuir along US I-5	Castle Crag Trail, near Bob's Hat Trail	41	9.623	122	18.837	2690	Altermann	2005-03-01	FJ161633	-	-	-	-	-	-	-	-	FJ153551	-	TB S15485	-	-	-
CH2	L. 'lupina'	Altermann 2009	2	2	CH2	USA, California: Alpine Co. (Stanislaus Region); Highway 4, Stanislaus National Forest, North of Cape Horn;	west side of road	38	29.93	119	57.63	7910	Altermann	2004-07-01	FJ161413	-	KJ565618	KJ565350	-	KJ610560	KJ564950	-	-	FJ153331	-	TB S15485	-	-	-
CK1a	L. 'lupina'	Altermann 2009	2	2	CK1a	Canada, British Columbia: Central BC; Coldwater Creek;	adjacent to Coquihalla Highway (5) about 50 km south of Merritt	49	39.5	121	0.5	3600	Glass	2005-08-01	FJ161414	-	KJ565619	KJ565351	-	KJ610561	KJ564951	-	-	FJ153332	-	TB S15485	-	-	-
CL1*	L. 'lupina'	Kroken & Taylor 2001	excluded	admixed		USA, Oregon: Klamath Co.; Crater Lake Natl. park, Cleetwood trail	unknown	unknown	unknown	unknown	unknown	unknown	K. LoBuglio	1997-07-01	TB S11236	TB S11236	-	-	-	-	-	-	-	TB S11236	TB S11236	TB S11236	TB S11236	-	TB S11236
CL1* (rugosa)	L. 'rugosa'	Kroken & Taylor 2001	excluded	1a		USA, Oregon: Klamath Co.; Crater Lake Natl. Park, Cleetwood trail, 7-1997	unknown	unknown	unknown	unknown	unknown	unknown	K. LoBuglio	1997-07-01	TB S11236	TB S11236	-	-	-	-	-	-	-	TB S11236	TB S11236	TB S11236	TB S11236	-	TB S11236
CL2*	L. 'barbata'	Kroken & Taylor 2001	excluded	1b		USA, Oregon: Klamath Co.; Crater Lake Natl. Park, Cleetwood Trail, 7-1997	unknown	unknown	unknown	unknown	unknown	unknown	K. LoBuglio	1997-07-01	TB S11236	TB S11236	-	-	-	-	-	-	-	TB S11236	TB S11236	TB S11236	TB S11236	-	TB S11236
CL3*	L. 'lucida'	Kroken & Taylor 2001	excluded	4		USA, Oregon: Klamath Co.; Crater Lake Natl. Park, Cleetwood trail, 7-1997	unknown	unknown	unknown	unknown	unknown	unknown	K. LoBuglio	1997-07-01	TB S11236	TB S11236	-	-	-	-	-	-	-	TB S11236	TB S11236	-	TB S11236	-	TB S11236
CP1*	L. 'rugosa'	Kroken & Taylor 2001	admixed	1a		USA, California: Alpine Co.; Carson Pass, trail to Round Lake	unknown	unknown	unknown	unknown	unknown	unknown	K. LoBuglio	1995-08-01	TB S11236	TB S11236	-	-	TB S11236	TB S11236	TB S11236	-	TB S11236	TB S11236	TB S11236	TB S11236	TB S11236	TB S11236	TB S11236
CP2*	L. 'rugosa'	Kroken & Taylor 2001	excluded	1a		USA, California: Alpine Co.; Carson Pass, trail to Round Lake	unknown	unknown	unknown	unknown	unknown	unknown	K. LoBuglio	1995-08-01	TB S11236	TB S11236	-	-	-	-	-	-	-	TB S11236	TB S11236	TB S11236	TB S11236	-	TB S11236
CR1	L. 'lupina'	Altermann 2009	2	2	CR1	Canada, British Columbia: Central BC; Pavilion Lake, 7 miles southeast of Pavilion, Hwy 99;	trail around lake	50	49.989	121	41.572	2663	Altermann	2005-05-01	FJ161415	-	KJ565620	-	-	KJ610562	KJ564952	-	-	FJ153333	-	TB S15485	-	-	-
CR2	L. 'lupina'	Altermann 2009	1b	1b	CR2	Canada, British Columbia: Central BC; Near Twin Creeks Ranch;	along road, 2.5 miles from Highway 99	50	45.901	121	35.067	3073	Altermann	2005-05-01	FJ161416	-	KJ565621	KJ565352	-	KJ564680	KJ564953	-	-	FJ153334	-	TB S15485	-	-	-
CR3	L. 'lupina'	Altermann 2009	2	2	CR3	Canada, British Columbia: Central BC; Near Twin Creeks Ranch;	along road, .2 miles East of Langley Lake	50	38.566	121	32.17	3833	Altermann	2005-05-01	FJ161417	-	KJ565622	KJ565353	-	KJ610563	KJ564954	-	-	FJ153335	-	TB S15485	-	-	-
CR4a	L. 'lupina'	Altermann 2009	2	2	CR4a	Canada, British Columbia: Central BC; About 15 km NW of Cache Creek, between Highway 99 and the banks of Hat Creek;	unknown	50	53.089	121	25.978	1781	Bjork	2005-05-01	FJ161418	-	KJ565623	KJ565354	-	KJ610564	KJ564955	-	-	FJ153336	-	TB S15485	-	-	-
CR4b	L. 'lupina'	Altermann 2009	2	2	CR4b	Canada, British Columbia: Central BC; About 15 km NW of Cache Creek, between Highway 99 and the banks of Hat Creek;	unknown	50	53.089	121	25.978	1781	Bjork	2005-05-01	FJ161419	-	KJ565624	KJ565355	-	KJ610565	KJ564956	-	-	FJ153337	-	TB S15485	-	-	-
CW8*	L. vulpina	Kroken & Taylor 2001	excluded	1a		Canada, British Columbia: 16 km N of Clearwater Village	unknown	unknown	unknown	unknown	unknown	unknown	T. Goward	1998-04-01	TB S11236	TB S11236	-	-	-	-	-	-	-	TB S11236	TB S11236	TB S11236	TB S11236	-	TB S11236
CY2	L. 'lupina'	Altermann 2009	2	2	CY2	USA, Idaho: Washington Co. (Central Region); Payette National Forest;	Brownlee Campground, Cuddy Mountain Area, Wells Road off of Hwy 71	44	44.418	116	48.94	4360	Altermann	2006-06-27	FJ161420	-	KJ565625	KJ565356	-	KJ610566	KJ564957	-	-	FJ153338	-	TB S15485	-	-	-
CY5a	L. 'lupina'	Altermann 2009	2	2	CY5a	USA, Idaho: Washington Co. (Central Region); Payette National Forest;	Brownlee Campground, Cuddy Mountain Area, Wells Road off of Hwy 71	44	44.525	116	48.675	4387	Altermann	2006-06-27	FJ161421	-	KJ565626	KJ565357	-	KJ610567	KJ564958	-	-	FJ153339	-	TB S15485	-	-	-
CY6a	L. 'lupina'	Altermann 2009	2	2	CY6a	USA, Idaho: Washington Co. (Central Region); Payette National Forest;	Brownlee Campground, Cuddy Mountain Area, Wells Road off of Hwy 71	44	44.607	116	48.623	4453	Altermann	2006-06-27	FJ161422	-	KJ565627	KJ565358	-	KJ610568	KJ564959	-	-	FJ153340	-	TB S15485	-	-	-
CY7a	L. 'lupina'	Altermann 2009	2	2	CY7a	USA, Idaho: Washington Co. (Central Region); Payette National Forest;	Brownlee Campground, Cuddy Mountain Area, Wells Road off of Hwy 71	44	44.525	116	48.675	4387	Altermann	2006-06-27	KJ565877	-	KJ565628	KJ565359	-	KJ610569	KJ564960	-	-	-	-	TB S15485	-	-	-
CY8	L. 'lupina'	Altermann 2009	2	2	CY8	USA, Idaho: Washington Co. (Central Region); Payette National Forest;	Brownlee Campground, Cuddy Mountain Area, Wells Road off of Hwy 71	44	44.648	116	48.623	4481	Altermann	2006-06-27	FJ161423	-	KJ565629	KJ565360	-	KJ610570	KJ564961	-	-	FJ153341	-	TB S15485	-	-	-
DA1	L. 'lupina'	Altermann 2009	1a	1b	DA1	USA, California, Tuolumne Co.; Highway 108: Stanislaus National forest	Douglas area, logging road to largest Jeffrey pine	38	20/13	119	46.635	6053	Altermann	2004-07-01	KJ565878	-	KJ565630	KJ565361	-	KJ564681	KJ564962	-	-	-	-	-	-	-	-
DH3	L. 'lupina'	Altermann 2009	2	2	DH3	USA, Oregon: Klamath Co.; Deschutes National Forest;	Crescent Creek Area off Hwy 61	43	29.94	121	50.521	4567	Altermann	2006-07-02	FJ161424	-	KJ565631	KJ565362	-	KJ610571	KJ564963	-	-	FJ153342	-	TB S15485	-	-	-
DH4a	L. 'lupina'	Altermann 2009	1b	1b	DH4a	USA, Oregon: Klamath Co.; Deschutes National Forest;	Crescent Creek Area off Hwy 61	43	29.797	121	50.736	4491	Altermann	2006-07-02	FJ161425	-	KJ565632	KJ565363	-	KJ564682	KJ564964	-	-	FJ153343	-	TB S15485	-	-	-
DH5	L. 'lupina'	Altermann 2009	2	2	DH5	USA, Oregon: Klamath Co.; Deschutes National Forest;	Crescent Creek Area off Hwy 61	43	29.934	121	51.193	4561	Altermann	2006-07-02	FJ161426	-	KJ565633	KJ565364	-	KJ610572	KJ564965	-	-	FJ153344	-	TB S15485	-	-	-
DH6	L. 'lupina'	Altermann 2009	1b	1b	DH6	USA, Oregon: Klamath Co.; Deschutes National Forest;	Crescent Creek Area off Hwy 61	43	29.575	121	52.503	4832	Altermann	2006-07-02	FJ161427	-	KJ565634	KJ565365	-	KJ564683	KJ564966	-	-	FJ153345	-	TB S15485	-	-	-
DH8a	L. 'lupina'	Altermann 2009	2	2	DH8a	USA, Oregon: Klamath Co.; Deschutes National Forest;	Crescent Road off of Hwy 58	43	26.571	121	51.753	4563	Altermann	2006-07-02	FJ161428	-	KJ565635	KJ565366	-	KJ610573	KJ564967	-	-	FJ153346	-	TB S15485	-	-	-
DK1	L. 'lupina'	Altermann 2009	1b	1b	DK1	USA, South Dakota: Lawrence Co. (Black Hills); Southeast Lawrence County;	unknown	44	11	103	34	5000	Zimmerman	2005-11-26	FJ161429	-	KJ565636	KJ565367	-	KJ564684	KJ564968	-	-	FJ153347	-	TB S15485	-	-	-
DP1*	L. 'lupina'	Kroken & Taylor 2001	1a	3		USA, California: Nevada Co.; Donner Pass	unknown	unknown	unknown	unknown	unknown	unknown	K. LoBuglio	1994-07-01	TB S11236	TB S11236	-	-	-	-	-	-	-	TB S11236	TB S11236	TB S11236	TB S11236	-	TB S11236
DP2*	L. 'lucida'	Kroken & Taylor 2001	1a	3		USA, California: Nevada Co.; Donner Pass	unknown	unknown	unknown	unknown	unknown	unknown	K. LoBuglio	1994-07-01	TB S11236	TB S11236	-	-	TB S11236	TB S11236	TB S11236	TB S11236	TB S11236	TB S11236	TB S11236	TB S11236	TB S11236	TB S11236	TB S11236
EP1*	L. 'lucida'	Kroken & Taylor 2001	excluded	3		USA, California: Alpine Co.; Ebbetts Pass, Pacific Crest Trail, Hwy. 4, 8-1994	unknown	unknown	unknown	unknown	unknown	unknown	S. Kroken	1994-08-01	TB S11236	TB S11236	-	-	-	-	-	-	-	TB S11236	TB S11236	-	TB S11236	-	TB S11236
EP1S	L. 'lupina'	Altermann 2009	1b	1b	EP1S	USA, California: Alpine Co. (Stanislaus Region); Toiyabe National Forest, Ebbetts Pass, Pacific Crest Trail;	unknown	38	32.88	119	48.67	8776	Altermann	2004-07-01	FJ161430	-	KJ565637	KJ565368	-	KJ564685	KJ564969	-	-	FJ153348	-	-	-	-	-
EP2a	L. 'lupina'	Altermann 2009	2	2	EP2a	USA, California: Alpine Co. (Stanislaus Region); Toiyabe National Forest, Ebbetts Pass, Pacific Crest Trail;	unknown	38	32.88	119	48.67	8776	Altermann	2004-07-01	FJ161431	-	KJ565638	KJ565369	-	KJ610574	KJ564970	-	-	FJ153349	-	TB S15485	-	-	-
EP3a	L. 'lupina'	Altermann 2009	2	2	EP3a	USA, California: Alpine Co. (Stanislaus Region); Toiyabe National Forest, Ebbetts Pass, Pacific Crest Trail;	unknown	38	32.87	119	48.59	8724	Altermann	2004-07-01	FJ161432	-	KJ565639	KJ565370	-	KJ610575	KJ564971	-	-	FJ153350	-	TB S15485	-	FJ041055	-
FM1a	L. 'lupina'	Altermann 2009	2	2	FM1a	USA, California: Ventura Co. (Tehachapi Region); Frasier Mountain, Los Padres National Forest;	Forest Route 8N04	34	46.849	118	59.221	7379	Altermann	2005-12-10	FJ161433	-	KJ565640	KJ565371	-	KJ610576	KJ564972	-	-	FJ153351	-	TB S15485	-	-	-
FM2a	L. 'lupina'	Altermann 2009	2	2	FM2a	USA, California: Ventura Co. (Tehachapi Region); Frasier Mountain, Los Padres National Forest;	Forest Route 8N04	34	46.897	118	58.86	7472	Altermann	2005-12-10	FJ161434	-	KJ565641	KJ565372	-	KJ610577	KJ564973	-	-	FJ153352	-	TB S15485	-	-	-
FM3a	L. 'lupina'	Altermann 2009	2	2	FM3a	USA, California: Ventura Co. (Tehachapi Region); Frasier Mountain, Los Padres National Forest;	Forest Route 8N04	34	46.42	118	58.448	7833	Altermann	2005-12-10	FJ161435	-	KJ565642	KJ565373	-	KJ610578	KJ564974	-	-	FJ153353	-	TB S15485	-	-	-
FM4a	L. 'lupina'	Altermann 2009	2	2	FM4a	USA, California: Ventura Co. (Tehachapi Region); Frasier Mountain, Los Padres National Forest;	Forest Route 8N04	34	46.534	118	58.701	7705	Altermann	2005-12-10	FJ161436	-	KJ565643	KJ565374	-	KJ610579	KJ564975	-	-	FJ153354	-	TB S15485	-	-	-
FM4b	L. 'lupina'	Altermann 2009	1b	1b	FM4b	USA, California: Ventura Co. (Tehachapi Region); Frasier Mountain, Los Padres National Forest;	Forest Route 8N04	34	46.534	118	58.701	7705	Altermann	2005-12-10	FJ161437	-	KJ565644	KJ565375	-	KJ564686	KJ564976	-	-	FJ153355	-	TB S15485	-	-	-
FM5a	L. 'lupina'	Altermann 2009	2	2	FM5a	USA, California: Ventura Co. (Tehachapi Region); Frasier Mountain, Los Padres National Forest;	Forest Route 8N04	34	47.023	118	59.956	6812	Altermann	2005-12-10	FJ161438	-	KJ565645	KJ565376	-	KJ610580	KJ564977	-	-	FJ153356	-	TB S15485	-	-	-
FP1a	L. vulpina	Altermann 2009	excluded	1a	FP1a	USA, California: San Benito Co. (Central Coast); ca. 15 km South of San Juan Bautista	road to Fremont Peak	36	46.388	121	28.589	2400	Altermann	2005-11-13	FJ161634	-	-	-	-	-	-	-	-	FJ153552	-	TB S15485	-	-	-
FP1b	L. aff. vulpina	Altermann 2009	1a	1a	FP1b	USA, California: San Benito Co. (Central Coast); ca. 15 km South of San Juan Bautista	road to Fremont Peak	36	46.388	121	18.589	2400	Altermann	2005-11-13	KJ565907	-	KJ565835	-	-	KJ564760	-	-	-	KJ564535	-	TB S15485	-	-	-
FP2a	L. vulpina	Altermann 2009	excluded	1a	FP2a	USA, California: San Benito Co. (Central Coast); ca. 15 km South of San Juan Bautista	road to Fremont Peak	36	46.388	121	28.589	2400	Altermann	2005-11-13	FJ161635	-	-	-	-	-	KJ565176	-	-	FJ153553	-	TB S15485	-	-	-
GB1a	L. 'lupina'	Altermann 2009	2	2	GB1a	USA, Nevada: White Pine Co.; Great Basin National Park (permit # GRBA-2006-SCI-0005)	Bristlecone Pine Trail on Wheeler Peak	39	0	114	18	10400	Altermann	2006-06-23	FJ161439	-	KJ565646	KJ565377	-	KJ610581	KJ564978	-	-	FJ153357	-	TB S15485	-	-	-
GM1	L. 'lupina'	Altermann 2009	2	2	GM1	Canada, British Columbia: Central BC; Greenstone Mountain, summit area;	southeast of Kamloops	50	36.757	120	38.494	5878	Altermann	2005-05-01	FJ161440	-	KJ565647	KJ565378	-	KJ610582	KJ564979	-	-	FJ153358	-	TB S15485	-	-	-
GM11	L. 'lupina'	Altermann 2009	2	2	GM11	Canada, British Columbia: Central BC; Greenstone Mountain, along dirt road;	southeast of Kamloops	50	35.535	120	36.038	4584	Altermann	2005-05-01	FJ161441	-	KJ565648	KJ565379	-	KJ610583	KJ564980	-	-	FJ153359	-	TB S15485	-	-	-
GM12	L. 'lupina'	Altermann 2009	1b	1b	GM12	Canada, British Columbia: Central BC; Greenstone Mountain, along dirt road;	southeast of Kamloops	50	36.522	120	34.284	4103	Altermann	2005-05-01	FJ161442	-	KJ565649	KJ565380	-	KJ564687	KJ564981	-	-	FJ153360	-	TB S15485	-	-	-
GM5	L. 'lupina'	Altermann 2009	2	2	GM5	Canada, British Columbia: Central BC; Greenstone Mountain, summit area;	southeast of Kamloops	50	36.757	120	38.494	5878	Altermann	2005-05-01	FJ161443	-	KJ565650	KJ565381	-	KJ610584	KJ564982	-	-	FJ153361	-	TB S15485	-	-	-
GM6	L. 'lupina'	Altermann 2009	2	2	GM6	Canada, British Columbia: Central BC; Greenstone Mountain, summit area;	southeast of Kamloops	50	36.757	120	38.494	5878	Altermann	2005-05-01	FJ161444	-	KJ565651	KJ565382	-	KJ610585	KJ564983	-	-	FJ153362	-	TB S15485	-	-	-
GM8	L. 'lupina'	Altermann 2009	1b	1b	GM8	Canada, British Columbia: Central BC; Greenstone Mountain, summit area;	southeast of Kamloops	50	36.757	120	38.494	5878	Goward	2005-05-01	FJ161445	-	KJ565652	KJ565383	-	KJ564688	KJ564984	-	-	FJ153363	-	TB S15485	-	-	-
GR1a	L. vulpina	Altermann 2009	excluded	1a	GR1a	USA, California: Santa Cruz Co.; Castle Rock State Park;	King Creek drainage near Goat Rock	37	13.73	122	6.1	2800	Carlberg	2006-10-21	FJ161636	-	-	-	-	-	-	-	-	FJ153554	-	TB S15485	-	-	-
GS1a	L. 'lupina'	Altermann 2009	1b	1b	GS1a	USA, Oregon: Jackson Co. (Mt. Ashland); Highway 66, Green Springs Mountain;	Pacific Crest Trail	42	7.418	122	28.856	4500	Altermann	2005-03-01	FJ161446	-	KJ565653	KJ565384	-	KJ564689	KJ564985	-	-	FJ153364	-	TB S15485	-	-	-
GS2	L. 'lupina'	Altermann 2009	2	2	GS2	USA, Oregon: Jackson Co. (Mt. Ashland); Highway 66, Green Springs Mountain;	Pacific Crest Trail	42	8.006	122	28.878	4632	Altermann	2005-03-01	FJ161447	-	KJ565654	KJ565385	-	KJ610586	KJ564986	-	-	FJ153365	-	TB S15485	-	-	-
GS3	L. 'lupina'	Altermann 2009	1b	1b	GS3	USA, Oregon: Jackson Co. (Mt. Ashland); Highway 66, Green Springs Mountain;	Pacific Crest Trail	42	8.104	122	29.008	4635	Altermann	2005-03-01	FJ161448	-	KJ565655	KJ565386	-	KJ564690	KJ564987	-	-	FJ153366	-	TB S15485	-	-	-
GS4	L. 'lupina'	Altermann 2009	1b	1b	GS4	USA, Oregon: Jackson Co. (Mt. Ashland); Highway 66, Green Springs Mountain;	Pacific Crest Trail	42	8.341	122	29.62	4626	Altermann	2005-03-01	FJ161449	-	KJ565656	KJ565387	-	KJ564691	KJ564988	-	-	FJ153367	-	TB S15485	-	-	-
GS5	L. 'lupina'	Altermann 2009	2	2	GS5	USA, Oregon: Jackson Co. (Mt. Ashland); Highway 66, Green Springs Mountain;	Pacific Crest Trail	42	8.341	122	29.62	4626	Altermann	2005-03-01	FJ161450	-	KJ565657	KJ565388	-	KJ610587	KJ564989	-	-	FJ153368	-	TB S15485	-	-	-
GS6a	L. 'lupina'	Altermann 2009	2	2	GS6a	USA, Oregon: Jackson Co. (Mt. Ashland); Highway 66, Green Springs Mountain;	Pacific Crest Trail	42	8.354	122	29.273	4656	Altermann	2005-03-01	FJ161451	-	KJ565658	-	-	KJ610588	KJ564990	-	-	FJ153369	-	TB S15485	-	-	-
GS7	L. 'lupina'	Altermann 2009	2	2	GS7	USA, Oregon: Jackson Co. (Mt. Ashland); Highway 66, Green Springs Mountain;	along road	42	8.047	122	31.972	3049	Altermann	2005-03-01	FJ161452	-	KJ565659	KJ565389	-	KJ610589	KJ564991	-	-	FJ153370	-	TB S15485	-	-	-
H1*	L. aff. vulpina	Kroken & Taylor 2001	1a	1a		USA, California: Santa Clara Co.; Henry Coe State Park, Middle Ridge trail	unknown	unknown	unknown	unknown	unknown	unknown	S. Kroken	1995-05-01	TB S11236	TB S11236	-	-	TB S11236	TB S11236	TB S11236	TB S11236	TB S11236	TB S11236	TB S11236	TB S11236	TB S11236	TB S11236	TB S11236
HA1	L. 'lupina'	Altermann 2009	2	2	HA1	USA, California: Monterey Co. (Central Coast); Hastings University of California Reserve;	unknown	36	22	121	34	2405	Andonian	2005-01-17	FJ161453	-	KJ565660	KJ565390	-	KJ610590	KJ564992	-	-	FJ153371	-	TB S15485	-	-	-
HA2	L. 'lupina'	Altermann 2009	1b	1b	HA2	USA, California: Monterey Co. (Central Coast); Carmel Valley Road, 7 miles southeast of Carmel Valley;	near confluence Rana and Agua Mata Creeks	36	26.148	121	37.771	959	Altermann	2005-05-17	FJ161454	-	KJ565661	-	-	KJ564692	KJ564993	-	-	FJ153372	-	TB S15485	-	-	-
HC1_nils	L. aff. vulpina	Högberg et al. 2002				USA, California: Santa Clara Co.; Henry Coe State Park, Middle Ridge Trail	unknown	unknown	unknown	unknown	unknown	unknown	S. Kroken	1995-05-01	-	TB S15485*	-	-	TB S15485*	TB S15485*	TB S15485*	TB S15485*	TB S15485*	-	TB S15485*	-	-	TB S15485*	TB S15485*
HC2_nils	L. vulpina	Högberg et al. 2002				USA, California: Santa Clara Co.; Henry Coe State Park, Middle Ridge Trail	unknown	unknown	unknown	unknown	unknown	unknown	S. Kroken	1995-05-01	-	TB S15485*	-	-	TB S15485*	TB S15485*	TB S15485*	TB S15485*	TB S15485*	-	TB S15485*	-	-	TB S15485*	TB S15485*
HC3_nils	L. vulpina	Högberg et al. 2002				USA, California: Santa Clara Co.; Henry Coe State Park, Middle Ridge Trail	unknown	unknown	unknown	unknown	unknown	unknown	S. Kroken	1995-05-01	-	TB S15485*	-	-	TB S15485*	TB S15485*	TB S15485*	TB S15485*	TB S15485*	-	TB S15485*	-	-	TB S15485*	TB S15485*
HC4_nils	L. aff. vulpina	Högberg et al. 2002				USA, California: Santa Clara Co.; Henry Coe State Park, Middle Ridge Trail	unknown	unknown	unknown	unknown	unknown	unknown	S. Kroken	1995-05-01	-	TB S15485*	-	-	TB S15485*	TB S15485*	TB S15485*	TB S15485*	TB S15485*	-	TB S15485*	-	-	TB S15485*	TB S15485*
HC5_nils	L. vulpina	Högberg et al. 2002				USA, California: Santa Clara Co.; Henry Coe State Park, Middle Ridge Trail	unknown	unknown	unknown	unknown	unknown	unknown	S. Kroken	1995-05-01	-	TB S15485*	-	-	TB S15485*	TB S15485*	TB S15485*	TB S15485*	TB S15485*	-	TB S15485*	-	-	TB S15485*	TB S15485*
HC6_nils	L. vulpina	Högberg et al. 2002				USA, California: Santa Clara Co.; Henry Coe State Park, Middle Ridge Trail	unknown	unknown	unknown	unknown	unknown	unknown	S. Kroken	1995-05-01	-	TB S15485*	-	-	TB S15485*	TB S15485*	TB S15485*	TB S15485*	TB S15485*	-	TB S15485*	-	-	TB S15485*	TB S15485*
HC7_nils	L. vulpina	Högberg et al. 2002				USA, California: Santa Clara Co.; Henry Coe State Park, Middle Ridge Trail	unknown	unknown	unknown	unknown	unknown	unknown	S. Kroken	1995-05-01	-	TB S15485*	-	-	TB S15485*	TB S15485*	TB S15485*	TB S15485*	TB S15485*	-	TB S15485*	-	-	TB S15485*	TB S15485*
HD10	L. 'lupina'	Altermann 2009	2	2	HD10	USA, Oregon: Clackamas Co.; Mount Hood National Forest;	near Timberline Lodge	45	19.878	121	42.644	5995	Altermann	2006-07-02	FJ161455	-	KJ565662	KJ565391	-	KJ610591	KJ564994	-	-	FJ153373	-	TB S15485	-	-	-
HD1a	L. vulpina	Altermann 2009	excluded	1a	HD1a	USA, Oregon: Clackamas Co.; Mount Hood National Forest;	Government Camp, Hwy 26	45	18.16	121	45.038	3927	Altermann	2006-07-01	FJ161637	-	-	KJ565554	-	-	-	-	-	FJ153555	-	TB S15485	-	-	-
HD2a	L. vulpina	Altermann 2009	excluded	1a	HD2a	USA, Oregon: Clackamas Co.; Mount Hood National Forest;	Clear Lake Campground, 6.5 miles south of Hwy 26 intersection with Hwy 39	45	10.867	121	41.88	3551	Altermann	2006-07-01	FJ161638	-	-	KJ565555	-	-	-	-	-	FJ153556	-	TB S15485	-	-	-
HD4a	L. aff. vulpina	Altermann 2009	1a	1a	HD4a	USA, Oregon: Clackamas Co.; Mount Hood National Forest;	Clear Lake Campground, 6.5 miles south of Hwy 26 intersection with Hwy 39	45	11.095	121	41.949	3589	Altermann	2006-07-01	KJ565910	-	KJ565836	KJ565556	-	KJ564769	KJ565185	-	-	KJ564537	-	TB S15485	-	-	-
HD8	L. 'lupina'	Altermann 2009	2	2	HD8	USA, Oregon: Clackamas Co.; Mount Hood National Forest;	Mountaineer Trail near Timberline Lodge	45	20.056	121	42.556	6096	Altermann	2006-07-02	FJ161456	-	KJ565663	KJ565392	-	KJ610592	KJ564995	-	-	FJ153374	-	-	-	-	-
HD9a	L. 'lupina'	Altermann 2009	2	2	HD9a	USA, Oregon: Clackamas Co.; Mount Hood National Forest;	Mountaineer Trail near Timberline Lodge	45	20.056	121	42.556	6096	Altermann	2006-07-02	FJ161457	-	KJ565664	KJ565393	-	KJ610593	KJ564996	-	-	FJ153375	-	TB S15485	-	-	-
ID11	L. 'lupina'	Altermann 2009	1b	1b	ID11	USA, Idaho: Latah Co. (Panhandle Region); Giant White Pine State Park;	unknown	47	0.3	116	40	2700	Bjork	2006-04-14	FJ161458	-	KJ565665	KJ565394	-	KJ564693	KJ564997	-	-	FJ153376	-	TB S15485	-	-	-
ID13a	L. 'lupina'	Altermann 2009	2	2	ID13a	USA, Idaho: Lewis Co. (Panhandle Region); Chesley Road;	unknown	46	20	116	33	3500	Bjork	2005-09-01	FJ161459	-	KJ565666	KJ565395	-	KJ610594	KJ564998	-	-	FJ153377	-	TB S15485	-	-	-
ID14a	L. 'lupina'	Altermann 2009	2	2	ID14a	USA, Idaho: Lewis Co. (Panhandle Region); Chesley Road;	unknown	46	20	116	33	3500	Bjork	2005-09-01	FJ161460	-	KJ565667	KJ565396	-	KJ610595	KJ564999	-	-	FJ153378	-	TB S15485	-	-	-
ID15a	L. 'lupina'	Altermann 2009	2	2	ID15a	USA, Idaho: Shoshone Co. (Panhandle Region); Coeur D'Alene Mountains;	Bloom Peak	47	45	115	50	5500	Bjork	2005-09-16	FJ161461	-	KJ565668	KJ565397	-	KJ610596	KJ565000	-	-	FJ153379	-	TB S15485	-	-	-
ID4	L. vulpina	Altermann 2009	excluded	1a	ID4	USA, Idaho: Clearwater Co. (Panhandle Region); Ridge between Orofino Creek and the Clearwater Range;	T36N R2E NE 1/4 of the NW 1/4 Sec 16	46	28.233	116	12.95	2500	Gray	1995-10-05	FJ161639	-	-	-	-	-	-	-	-	FJ153557	-	TB S15485	-	-	-
ID5	L. 'lupina'	Altermann 2009	2	2	ID5	USA, Idaho: Idaho Co. (Central Region); Selway Bitterroot Wilderness, Stanley Butte;	Near trail northeast of Old Man Meadows, Clearwater Range, about one airmile south of Stanley Butte Summit, south aspect, T33N R10E NE 1/4 of the NE 1/4 Section	46	14	115	12.575	5300	Gray	1994-10-11	FJ161462	-	KJ565669	KJ565398	-	KJ610597	KJ565001	-	-	FJ153380	-	TB S15485	-	-	-
ID6a	L. 'lupina'	Altermann 2009	2	2	ID6a	USA, Idaho: Shoshone Co. (Panhandle Region); Coeur D'Alene Mountains;	Bloom Peak	47	45	115	50	5500	Bjork	2005-09-16	FJ161463	-	KJ565670	KJ565399	-	KJ610598	KJ565002	-	-	FJ153381	-	TB S15485	-	-	-
ID7a	L. vulpina	Altermann 2009	excluded	1a	ID7a	USA, Idaho: Boundary Co. (Panhandle Region); Kaniksu National Forest;	Dawson Lake Road	48	46	116	14	3000	Bjork	2005-06-07	FJ161640	-	-	-	-	-	-	-	-	FJ153558	-	TB S15485	-	-	-
ID8a	L. vulpina	Altermann 2009	excluded	1a	ID8a	USA, Idaho: Idaho Co.: Nez Perce National Forest Clearwater Mountains	Selway River near O'Hara Creek	46	5	115	31	2000	Bjork	2005-06-05	-	-	-	KJ565557	-	-	-	-	-	KJ564538	-	TB S15485	-	-	-
ID9a	L. vulpina	Altermann 2009	excluded	1a	ID9a	USA, Idaho: Clearwater Co. (Panhandle Region); near Orofino Creek;		46	28	116	10	1500	Bjork	2005-06-05	FJ161641	-	-	KJ565558	-	-	-	-	-	FJ153559	-	TB S15485	-	-	-
IH1	L. 'lupina'	Altermann 2009	2	2	IH1	USA, California: El Dorado Co. (Stanislaus Region); Off Hwy 50, about 23 miles east of Placerville;	Ice House Road near Ice House and Ice House Reservoir	38	49.244	120	22.6	5500	Hill	unknown	FJ161464	-	KJ565671	KJ565400	-	KJ610599	KJ565003	-	-	FJ153382	-	-	-	-	-
IK1	L. 'lupina'	Altermann 2009	1b	1b	IK1	USA, Wyoming: Crook Co.; Black Hills National Forest;	Inyan Kara Mountain	44	12.93	104	20.52	6000	Zimmerman	2006-07-01	FJ161465	-	KJ565672	KJ565401	-	KJ564694	-	-	-	KJ564452	-	TB S15485	-	-	-
IK2	L. 'lupina'	Altermann 2009	2	2	IK2	USA, Wyoming: Crook Co.; Black Hills National Forest;	Inyan Kara Mountain	44	12.66	104	21.44	6000	Zimmerman	2006-07-01	FJ161465	-	KJ565673	KJ565402	-	KJ610600	KJ565004	-	-	FJ153383	-	TB S15485	-	-	-
IK3	L. 'lupina'	Altermann 2009	2	2	IK3	USA, Wyoming: Crook Co.; Black Hills National Forest;	Inyan Kara Mountain	44	12.82	104	21.3	6000	Zimmerman	2006-07-01	FJ161466	-	KJ565674	KJ565403	-	KJ610601	KJ565005	-	-	FJ153384	-	TB S15485	-	-	-
IK5	L. 'lupina'	Altermann 2009	1b	1b	IK5	USA, Wyoming: Crook Co.; Black Hills National Forest;	Inyan Kara Mountain	44	12.75	104	20.7	6000	Zimmerman	2006-07-01	FJ161467	-	KJ565675	KJ565404	-	KJ564695	KJ565006	-	-	FJ153385	-	TB S15485	-	-	-
IK7	L. 'lupina'	Altermann 2009	1b	1b	IK7	USA, Wyoming: Crook Co.; Black Hills National Forest;	Inyan Kara Mountain	44	12.94	104	21.32	6000	Zimmerman	2006-07-01	FJ161468	-	KJ565676	KJ565405	-	KJ564696	KJ565007	-	-	FJ153386	-	TB S15485	-	-	-
IT1_nils	L. vulpina	Högberg et al. 2002	excluded	1a		Italy: South Tyrol, Prags, W. Innerprags (between Pragser Wildsee and Grunwaldalm)	unknown	unknown	unknown	unknown	unknown	unknown	H. Mayrhofer	1998-08-01	-	TB S15485*	-	-	TB S15485*	TB S15485*	TB S15485*	TB S15485*	TB S15485*	-	TB S15485*	-	-	TB S15485*	-
IT1*	L. vulpina	Kroken & Taylor 2001	excluded	1a		Italy: South Tyrol, Prags, W. Innerprags (between Pragser Wildsee and Grunwaldalm)	unknown	unknown	unknown	unknown	unknown	unknown	H. Mayrhofer	1998-08-01	TB S11236	TB S11236	-	-	-	-	-	-	-	TB S11236	TB S11236	TB S11236	TB S11236	-	TB S11236
IT10_nils	L. vulpina	Högberg et al. 2002	excluded	1a		Italy: South Tyrol, Prags, W. Innerprags (between Pragser Wildsee and Grunwaldalm)	unknown	unknown	unknown	unknown	unknown	unknown	H. Mayrhofer	1998-08-01	-	TB S15485*	-	-	TB S15485*	TB S15485*	TB S15485*	TB S15485*	TB S15485*	-	TB S15485*	-	-	TB S15485*	TB S15485*
IT11_nils	L. vulpina	Högberg et al. 2002	excluded	1a		Italy: South Tyrol, Prags, W. Innerprags (between Pragser Wildsee and Grunwaldalm)	unknown	unknown	unknown	unknown	unknown	unknown	H. Mayrhofer	1998-08-01	-	TB S15485*	-	-	TB S15485*	TB S15485*	TB S15485*	TB S15485*	TB S15485*	-	TB S15485*	-	-	TB S15485*	TB S15485*
IT12_nils	L. vulpina	Högberg et al. 2002	excluded	1a		Italy: South Tyrol, Prags, W. Innerprags (between Pragser Wildsee and Grunwaldalm)	unknown	unknown	unknown	unknown	unknown	unknown	H. Mayrhofer	1998-08-01	-	TB S15485*	-	-	TB S15485*	TB S15485*	TB S15485*	TB S15485*	TB S15485*	-	TB S15485*	-	-	TB S15485*	TB S15485*
IT2_nils	L. vulpina	Högberg et al. 2002	excluded	1a		Italy: South Tyrol, Prags, W. Innerprags (between Pragser Wildsee and Grunwaldalm)	unknown	unknown	unknown	unknown	unknown	unknown	H. Mayrhofer	1998-08-01	-	TB S15485*	-	-	TB S15485*	TB S15485*	TB S15485*	TB S15485*	TB S15485*	-	TB S15485*	-	-	TB S15485*	TB S15485*
IT2*	L. vulpina	Kroken & Taylor 2001	excluded	1a		Italy: South Tyrol, Prags, W. Innerprags (between Pragser Wildsee and Grunwaldalm)	unknown	unknown	unknown	unknown	unknown	unknown	H. Mayrhofer	1998-08-01	TB S11236	TB S11236	-	-	-	-	-	-	-	TB S11236	TB S11236	TB S11236	TB S11236	-	TB S11236
IT3_nils	L. vulpina	Högberg et al. 2002	excluded	1a		Italy: South Tyrol, Prags, W. Innerprags (between Pragser Wildsee and Grunwaldalm)	unknown	unknown	unknown	unknown	unknown	unknown	H. Mayrhofer	1998-08-01	-	TB S15485*	-	-	TB S15485*	TB S15485*	TB S15485*	TB S15485*	TB S15485*	-	TB S15485*	-	-	TB S15485*	TB S15485*
IT4_nils	L. vulpina	Högberg et al. 2002	excluded	1a		Italy: South Tyrol, Prags, W. Innerprags (between Pragser Wildsee and Grunwaldalm)	unknown	unknown	unknown	unknown	unknown	unknown	H. Mayrhofer	1998-08-01	-	TB S15485*	-	-	TB S15485*	TB S15485*	TB S15485*	TB S15485*	TB S15485*	-	TB S15485*	-	-	TB S15485*	TB S15485*
IT5_nils	L. vulpina	Högberg et al. 2002	excluded	1a		Italy: South Tyrol, Prags, W. Innerprags (between Pragser Wildsee and Grunwaldalm)	unknown	unknown	unknown	unknown	unknown	unknown	H. Mayrhofer	1998-08-01	-	TB S15485*	-	-	TB S15485*	TB S15485*	TB S15485*	TB S15485*	TB S15485*	-	TB S15485*	-	-	TB S15485*	TB S15485*
IT6_nils	L. vulpina	Högberg et al. 2002	excluded	1a		Italy: South Tyrol, Prags, W. Innerprags (between Pragser Wildsee and Grunwaldalm)	unknown	unknown	unknown	unknown	unknown	unknown	H. Mayrhofer	1998-08-01	-	TB S15485*	-	-	TB S15485*	TB S15485*	TB S15485*	TB S15485*	TB S15485*	-	TB S15485*	-	-	TB S15485*	TB S15485*
IT7_nils	L. vulpina	Högberg et al. 2002	excluded	1a		Italy: South Tyrol, Prags, W. Innerprags (between Pragser Wildsee and Grunwaldalm)	unknown	unknown	unknown	unknown	unknown	unknown	H. Mayrhofer	1998-08-01	-	TB S15485*	-	-	TB S15485*	TB S15485*	TB S15485*	TB S15485*	TB S15485*	-	TB S15485*	-	-	TB S15485*	TB S15485*
IT8_nils	L. vulpina	Högberg et al. 2002	excluded	1a		Italy: South Tyrol, Prags, W. Innerprags (between Pragser Wildsee and Grunwaldalm)	unknown	unknown	unknown	unknown	unknown	unknown	H. Mayrhofer	1998-08-01	-	TB S15485*	-	-	TB S15485*	TB S15485*	TB S15485*	TB S15485*	TB S15485*	-	TB S15485*	-	-	TB S15485*	TB S15485*
IT9_nils	L. vulpina	Högberg et al. 2002	excluded	1a		Italy: South Tyrol, Prags, W. Innerprags (between Pragser Wildsee and Grunwaldalm)	unknown	unknown	unknown	unknown	unknown	unknown	H. Mayrhofer	1998-08-01	-	TB S15485*	-	-	TB S15485*	TB S15485*	TB S15485*	TB S15485*	TB S15485*	-	TB S15485*	-	-	TB S15485*	TB S15485*
K1*	L. gracilis	Kroken & Taylor 2001	1a	1b		USA, California: Tulare Co.; Kennedy Meadow, Hwy. 108	unknown	unknown	unknown	unknown	unknown	unknown	S. Kroken	1994-08-01	TB S11236	TB S11236	-	-	TB S11236	TB S11236	TB S11236	TB S11236	TB S11236	TB S11236	TB S11236	TB S11236	TB S11236	TreeBASE	TB S11236
K141*	L. gracilis	Kroken & Taylor 2001	admixed	1b		USA, California: Tulare Co.; Kennedy Meadow, Hwy. 108	unknown	unknown	unknown	unknown	unknown	unknown	S. Kroken	1994-08-01	TB S11236	TB S11236	-	-	TB S11236	TB S11236	TB S11236	TB S11236	TB S11236	TB S11236	TB S11236	TB S11236	TB S11236	TreeBASE	TB S11236
K148*	L. gracilis	Kroken & Taylor 2001	admixed	1b		USA, California: Tulare Co.; Kennedy Meadow, Hwy. 108	unknown	unknown	unknown	unknown	unknown	unknown	S. Kroken	1994-08-01	TB S11236	TB S11236	-	-	TB S11236	TB S11236	TB S11236	TB S11236	TB S11236	TB S11236	TB S11236	TB S11236	TB S11236	TreeBASE	TB S11236
K2*	L. 'lupina'	Kroken & Taylor 2001	excluded	admixed		USA, California: Tulare Co.; Kennedy Meadow, Hwy. 108	unknown	unknown	unknown	unknown	unknown	unknown	S. Kroken	1994-08-01	TB S11236	TB S11236	-	-	-	-	-	-	-	TB S11236	TB S11236	TB S11236	TB S11236	-	TB S11236
KB1	L. 'lupina'	Altermann 2009	1b	1b	KB1	USA, California: San Bernardino Co. (So. Cal.); Bear Mountain, San Bernardino National Forest;	unknown	34	12.612	116	51.183	8700	Knudsen and C.L. Wagner	2004-08-25	FJ161469	-	KJ565677	KJ565406	-	KJ564697	KJ565008	-	-	FJ153387	-	TB S15485	-	-	-
KB2a	L. 'lupina'	Altermann 2009	2	2	KB2a	USA, California: San Bernardino Co. (So. Cal.); San Bernardino Mountains, Highway 38;	San Bernardino National Forest	34	9.106	116	58.223	5788	Altermann	2005-12-13	FJ161470	-	KJ565678	KJ565407	-	KJ610602	KJ565009	-	-	FJ153388	-	TB S15485	-	-	-
KB3a	L. 'lupina'	Altermann 2009	2	2	KB3a	USA, California: San Bernardino Co. (So. Cal.); San Bernardino Mountains, Highway 38;	San Bernardino National Forest, Whispering Pines trail	34	9.758	116	54.686	6028	Altermann	2005-12-13	FJ161471	-	KJ565679	KJ565408	-	KJ610603	KJ565010	-	-	FJ153389	-	TB S15485	-	-	-
KB3b	L. 'lupina'	Altermann 2009	1b	1b	KB3b	USA, California: San Bernardino Co. (So. Cal.); San Bernardino Mountains, Highway 38;	San Bernardino National Forest, Whispering Pines trail	34	9.758	116	54.686	6028	Altermann	2005-12-13	FJ161472	-	KJ565680	KJ565409	-	KJ564698	KJ565011	-	-	FJ153390	-	TB S15485	-	-	-
KB4a	L. 'lupina'	Altermann 2009	2	2	KB4a	USA, California: San Bernardino Co. (So. Cal.); San Bernardino Mountains, Highway 38;	San Bernardino National Forest	34	10.231	116	53.316	6322	Altermann	2005-12-13	FJ161473	-	KJ565681	KJ565410	-	KJ610604	KJ565012	-	-	FJ153391	-	TB S15485	-	-	-
KB6a	L. 'lupina'	Altermann 2009	1b	1b	KB6a	USA, California: San Bernardino Co. (So. Cal.); San Bernardino Mountains, Highway 38;	San Bernardino National Forest	34	10.223	116	52.947	6474	Altermann	2005-12-13	FJ161474	-	KJ565682	KJ565411	-	KJ564699	KJ565013	-	-	FJ153392	-	TB S15485	-	-	-
KM1	L. 'lupina'	Altermann 2009	2	2	KM1	Canada, British Columbia: Central BC; Kamloops overlook;	Overlook .3 miles east of Eastern end of Qu'Appelle Blvd	50	39.584	120	13.554	1955	Altermann	2005-05-01	FJ161475	-	KJ565683	KJ565412	-	KJ610605	KJ565014	-	-	FJ153393	-	TB S15485	-	-	-
KM2	L. 'lupina'	Altermann 2009	2	2	KM2	Canada, British Columbia: Central BC; Monte Creek, Hwy 1, 30 km east of Kamloops;	south side of highway by the Monte Creek turn off	50	39	119	52	1200	Crawford	2005-04-19	FJ161476	-	KJ565684	KJ565413	-	KJ610606	KJ565015	-	-	FJ153394	-	TB S15485	-	-	-
KM3a	L. 'lupina'	Altermann 2009	1b	1b	KM3a	Canada, British Columbia: Central BC; Niskonlith Lake;	Niskonlith Lake Road, on west shore of Niskonlith Lake, just south of Neskonlith Lake Provincial Park	50	46.9	119	46.8	1700	Crawford	2005-04-18	FJ161477	-	KJ565685	KJ565414	-	KJ564700	KJ565016	-	-	FJ153395	-	TB S15485	-	-	-
KM3b	L. 'lupina'	Altermann 2009	2	2	KM3b	Canada, British Columbia: Central BC; Niskonlith Lake;	Niskonlith Lake Road, on west shore of Niskonlith Lake, just south of Neskonlith Lake Provincial Park	50	46.9	119	46.8	1700	Crawford	2005-04-18	FJ161478	-	KJ565686	-	-	KJ610607	KJ565017	-	-	FJ153396	-	TB S15485	-	-	-
KM4	L. 'lupina'	Altermann 2009	1b	1b	KM4	Canada, British Columbia: Central BC; Niskonlith Meadow;	Niskonlith Indian Reservations, between Niskonlith Lake and South Thompson River	50	46.5	119	45.8	1900	Crawford	2005-04-18	FJ161479	-	KJ565687	-	-	KJ564701	KJ565018	-	-	FJ153397	-	TB S15485	-	-	-
KM7a	L. 'lupina'	Altermann 2009	2	2	KM7a	Canada, British Columbia: Central BC; Bachelor Hills near Kamloops;	between Lac du Bois and McQueen Lake	50	48.91	120	26.722	3000	Stevenson	2005-04-28	FJ161480	-	KJ565688	KJ565415	-	KJ610608	KJ565019	-	-	FJ153398	-	TB S15485	-	-	-
KR1a	L. 'lupina'	Altermann 2009	2	2	KR1a	USA, California: Riverside Co. (So. Cal.); San Jacinto Mountains, North Fork of San Jacinto River;	unknown	33	47.33	116	44	5331	Knudsen	2004-07-19	FJ161481	-	KJ565689	KJ565416	-	KJ610609	KJ565020	-	-	FJ153399	-	TB S15485	-	-	-
KR2a	L. aff. vulpina	Altermann 2009	excluded	1a	KR2a	USA, Idaho: Blaine Co. (So. Central Region); Sawtooth National Forest;	Warm Springs Road	43	41.373	114	24.648	6150	Altermann	2006-06-25	KJ565913	-	-	-	-	-	-	-	-	KJ564541	-	TB S15485	-	-	-
KT1	L. 'lupina'	Altermann 2009	2	2	KT1	USA, Idaho: Blaine Co. (So. Central Region); Sawtooth National Forest;	Warm Springs Road	43	41.373	114	24.648	6150	Altermann	2006-06-25	FJ161482	-	KJ565690	KJ565417	-	KJ610610	KJ565021	-	-	FJ153400	-	TB S15485	-	-	-
KT3	L. 'lupina'	Altermann 2009	1b	1b	KT3	USA, Idaho: Blaine Co. (So. Central Region); Sawtooth National Forest;	Warm Springs Road	43	40.039	114	26.392	6099	Altermann	2006-06-25	FJ161483	-	KJ565691	KJ565418	-	KJ564702	KJ565022	-	-	FJ153401	-	TB S15485	-	-	-
KT4	L. 'lupina'	Altermann 2009	2	2	KT4	USA, Idaho: Blaine Co. (So. Central Region); Sawtooth National Forest;	Warm Springs Road	43	39.993	114	27.14	6099	Altermann	2006-06-25	FJ161484	-	KJ565692	KJ565419	-	KJ610611	KJ565023	-	-	FJ153402	-	TB S15485	-	-	-
KT5a	L. 'lupina'	Altermann 2009	2	2	KT5a	USA, Idaho: Blaine Co. (So. Central Region); Sawtooth National Forest;	Warm Springs Road	43	39.993	114	27.14	6099	Altermann	2006-06-25	FJ161485	-	KJ565693	KJ565420	-	KJ610612	KJ565024	-	-	FJ153403	-	TB S15485	-	-	-
KT6	L. 'lupina'	Altermann 2009	1b	1b	KT6	USA, Idaho: Blaine Co. (So. Central Region); Sawtooth National Forest;	Woods Creek Campground, Hwy 75	43	47.562	114	28.124	6377	Altermann	2006-06-26	FJ161486	-	KJ565694	KJ565421	-	KJ564703	KJ565025	-	-	FJ153404	-	TB S15485	-	-	-
KT7	L. 'lupina'	Altermann 2009	2	2	KT7	USA, Idaho: Blaine Co. (So. Central Region); Sawtooth National Forest;	Woods Creek Campground, Hwy 75	43	47.513	114	27.537	6400	Altermann	2006-06-26	FJ161487	-	KJ565695	KJ565422	-	KJ610613	KJ565026	-	-	FJ153405	-	TB S15485	-	-	-
L20a*	L. 'lucida'	Kroken & Taylor 2001	1a	3		USA, California: Calaveras Co.; Liberty vista, Hwy. 4	unknown	unknown	unknown	unknown	unknown	unknown	T. Bale	1994-08-01	TB S11236	TB S11236	-	-	TB S11236	TB S11236	TB S11236	TB S11236	TB S11236	TB S11236	TB S11236	TB S11236	TB S11236	TB S11236	TB S11236
L22b*	L. 'lupina'	Kroken & Taylor 2001	excluded	1b		USA, California: Calaveras Co.; Liberty vista, Hwy. 4	unknown	unknown	unknown	unknown	unknown	unknown	T. Bale	1994-08-01	TB S11236	TB S11236	-	-	-	-	-	-	-	TB S11236	TB S11236	TB S11236	TB S11236	-	TB S11236
LA2	L. 'lupina'	Altermann 2009	1b	1b	LA2	USA, California: Los Angeles Co. (So. Cal.); Vetter Mountain, Angeles National Forest;	unknown	34	17.83	118	0.748	5278	Nickerman	2005-03-22	FJ161488	-	KJ565696	KJ565423	-	KJ564704	KJ565027	-	-	FJ153406	-	TB S15485	-	-	-
LA3b	L. 'lupina'	Altermann 2009	2	2	LA3b	USA, California: Los Angeles Co. (So. Cal.); Mt. Vetter, Hwy 2, Angeles National Forest;	San Gabriel Mountains	34	17.727	118	0.447	5427	Altermann	2005-12-11	FJ161489	-	KJ565697	KJ565424	-	KJ610614	KJ565028	-	-	FJ153407	-	TB S15485	-	-	-
LM1a	L. 'lupina'	Altermann 2009	2	2	LM1a	USA, California: San Diego Co. (So. Cal.); Laguna Mountain, Highway S1, Laguna Recreation Area;	Pacific Crest Trail	32	51.635	116	25.068	5905	Altermann	2005-12-12	FJ161490	-	KJ565698	KJ565425	-	KJ610615	KJ565029	-	-	FJ153408	-	TB S15485	-	-	-
LM2a	L. 'lupina'	Altermann 2009	2	2	LM2a	USA, California: San Diego Co. (So. Cal.); Laguna Mountain, Highway S1, Laguna Recreation Area;	Pacific Crest Trail	32	51.544	116	24.751	6019	Altermann	2005-12-12	FJ161491	-	KJ565699	KJ565426	-	KJ610616	KJ565030	-	-	FJ153409	-	TB S15485	-	-	-
LM3a	L. 'lupina'	Altermann 2009	1b	1b	LM3a	USA, California: San Diego Co. (So. Cal.); Laguna Mountain, Highway S1, Laguna Recreation Area;	Pacific Crest Trail	32	51.743	116	24.766	6073	Altermann	2005-12-12	FJ161492	-	KJ565700	KJ565427	-	KJ564705	KJ565031	-	-	FJ153410	-	TB S15485	-	-	-
LM4a	L. 'lupina'	Altermann 2009	2	2	LM4a	USA, California: San Diego Co. (So. Cal.); Laguna Mountain, Highway S1, Laguna Recreation Area;	Pacific Crest Trail	32	51.975	116	24.837	6002	Altermann	2005-12-12	FJ161493	-	KJ565701	KJ565428	-	-	KJ565032	-	-	FJ153411	-	TB S15485	-	-	-
LM5a	L. 'lupina'	Altermann 2009	2	2	LM5a	USA, California: San Diego Co. (So. Cal.); Laguna Mountain, Highway S1, Laguna Recreation Area;	Pacific Crest Trail	32	50.948	116	25.875	5928	Altermann	2005-12-12	FJ161494	-	KJ565702	KJ565429	-	KJ610617	KJ565033	-	-	FJ153412	-	TB S15485	-	-	-
LN1a	L. 'lupina'	Altermann 2009	2	2	LN1a	USA, California: Shasta Co. (Plumas Region); Lassen National Forest;	Hat Creek Valley and vicinity, site is roughtly centered on the town of Old Station	40	41	121	22.3	5300	Odegard	2005-03-18	FJ161495	-	KJ565703	KJ565430	-	KJ610618	KJ565034	-	-	FJ153413	-	TB S15485	-	-	-
LN2a	L. 'lupina'	Altermann 2009	1b	1b	LN2a	USA, California: Shasta Co. (Plumas Region); Lassen National Forest;	unknown	40	50	121	27.3	3550	Odegard	2005-03-19	FJ161496	-	KJ565704	KJ565431	-	KJ564706	KJ565035	-	-	FJ153414	-	TB S15485	-	-	-
LN3a	L. 'lupina'	Altermann 2009	2	2	LN3a	USA, California: Shasta Co. (Plumas Region); Lassen National Forest;	unknown	40	45	121	29	3650	Odegard	2005-03-20	FJ161497	-	KJ565705	KJ565432	-	KJ610619	KJ565036	-	-	FJ153415	-	TB S15485	-	-	-
LN4a	L. 'lupina'	Altermann 2009	2	2	LN4a	USA, California: Shasta Co. (Plumas Region); Lassen National Forest;	unknown	40	39	121	20	5400	Odegard	2005-03-21	FJ161498	-	KJ565706	-	-	KJ610620	KJ565037	-	-	FJ153416	-	TB S15485	-	-	-
LP1*	L. 'barbata'	Kroken & Taylor 2001	excluded	admixed		USA, California: Ventura Co.; Lockwood Valley Rd.	unknown	unknown	unknown	unknown	unknown	unknown	S. Kroken	1996-02-01	TB S11236	TB S11236	-	-	-	-	-	-	-	TB S11236	TB S11236	TB S11236	TB S11236	-	TB S11236
MA1a	L. 'lupina'	Altermann 2009	2	2	MA1a	USA, Oregon: Jackson Co. (Mt. Ashland); Mt. Ashland, near I5;	Pacific Crest Trail	42	3.543	122	36.061	4328	Altermann	2005-03-01	FJ161499	-	KJ565707	KJ565433	-	KJ610621	KJ565038	-	-	FJ153417	-	TB S15485	-	-	-
MA2	L. 'lupina'	Altermann 2009	2	2	MA2	USA, Oregon: Jackson Co. (Mt. Ashland); Mt. Ashland, near I5;	along road	42	3.456	122	36.175	4375	Altermann	2005-03-01	FJ161500	-	KJ565708	KJ565434	-	KJ610622	KJ565039	-	-	FJ153418	-	TB S15485	-	-	-
MA3	L. 'lupina'	Altermann 2009	1b	1b	MA3	USA, Oregon: Jackson Co. (Mt. Ashland); Mt. Ashland, near I5;	Pacific Crest Trail	42	4.074	122	36.236	4220	Altermann	2005-03-01	FJ161501	-	KJ565709	KJ565435	-	KJ564707	KJ565040	-	-	FJ153419	-	TB S15485	-	-	-
MC1a	L. 'lupina'	Altermann 2009	1b	1b	MC1a	USA, Idaho: Custer Co. (Central Region); Salmon-Challis National Forest;	Marsh Creek Trail off FSR 083 off Hwy 21	44	24.658	115	11.098	6500	Altermann	2006-06-26	FJ161502	-	KJ565710	KJ565436	-	KJ564708	KJ565041	-	-	FJ153420	-	TB S15485	-	-	-
MC3a	L. 'lupina'	Altermann 2009	1b	1b	MC3a	USA, Idaho: Custer Co. (Central Region); Salmon-Challis National Forest;	Marsh Creek Trail off FSR 083 off Hwy 21	44	24.926	115	11.148	6506	Altermann	2006-06-26	FJ161503	-	KJ565711	KJ565437	-	KJ564709	KJ565042	-	-	FJ153421	-	TB S15485	-	-	-
MC4a	L. 'lupina'	Altermann 2009	1b	1b	MC4a	USA, Idaho: Custer Co. (Central Region); Salmon-Challis National Forest;	Marsh Creek Trail off FSR 083 off Hwy 21	44	25.062	115	11.16	6525	Altermann	2006-06-26	FJ161504	-	KJ565712	KJ565438	-	KJ564710	KJ565043	-	-	FJ153422	-	TB S15485	-	-	-
MC5a	L. 'lupina'	Altermann 2009	1b	1b	MC5a	USA, Idaho: Custer Co. (Central Region); Salmon-Challis National Forest;	Marsh Creek Trail off FSR 083 off Hwy 21	44	25.175	115	11.332	6469	Altermann	2006-06-26	FJ161505	-	KJ565713	KJ565439	-	KJ564711	KJ565044	-	-	FJ153423	-	TB S15485	-	-	-
MC6a	L. 'lupina'	Altermann 2009	1b	1b	MC6a	USA, Idaho: Custer Co. (Central Region); Salmon-Challis National Forest;	FSR 083 off Hwy 21	44	24.374	115	10.522	6532	Altermann	2006-06-26	FJ161506	-	KJ565714	KJ565440	-	KJ564712	KJ565045	-	-	FJ153424	-	TB S15485	-	-	-
MD1	L. aff. vulpina	Altermann 2009	1a	1a	MD1	USA, California: Contra Costa Co. (Central Coast); Mount Diablo;	Mount Diablo Trail going north from Rock City	37	51.07	121	56.535	1503	Altermann	2005-10-30	KJ565914	-	KJ565837	KJ565559	-	KJ564782	KJ565198	-	-	KJ564542	-	TB S15485	-	-	-
MD2	L. vulpina	Altermann 2009	excluded	1a	MD2	USA, California: Contra Costa Co. (Central Coast); Mount Diablo;	Fire Interpretive Trail	37	52.878	121	54.812	3701	Altermann	2005-10-30	FJ161642	-	-	-	-	-	-	-	-	FJ153560	-	TB S15485	-	-	-
MD3a	L. vulpina	Altermann 2009	excluded	1a	MD3a	USA, California: Contra Costa Co. (Central Coast); Mount Diablo;	North Gate Road	37	52.133	121	56.437	1761	Altermann	2005-10-30	FJ161643	-	-	-	-	-	-	-	-	FJ153561	-	TB S15485	-	-	-
MH1_1a	L. vulpina	Altermann 2009	excluded	1a	MH1_1a	USA, California: Santa Clara Co. (Central Coast); Mt. Hamilton, Highway 130;	upper switchback above Smith Creek Bridge	37	19.439	121	40.13	2170	Altermann	2004-01-01	KJ565915	-	-	-	-	-	-	-	-	KJ564543	-	TB S15485	-	-	-
MN1	L. 'lupina'	Altermann 2009	1b	1b	MN1	USA, Montana: Gallatin Co.; Gallatin National Forest, 15 miles south of Bozeman;	trailhead to Palisades Falls	45	28.05	110	56.29	6900	Doell	2005-05-09	FJ161644	-	KJ565715	KJ565441	-	KJ564713	KJ565046	-	-	FJ153562	-	TB S15485	-	-	-
MN2	L. 'lupina'	Altermann 2009	1b	1b	MN2	USA, Montana: Gallatin Co.; Gallatin National Forest, 15 miles south of Bozeman;	trailhead to Palisades Falls	45	28.05	110	56.29	6900	Doell	2005-05-09	FJ161507	-	-	KJ565442	-	KJ564714	KJ565047	-	-	FJ153425	-	TB S15485	-	-	-
MO1	L. aff. vulpina	Altermann 2009	excluded	1a	MO1	USA, California: Modoc Co., Madelaine Plain	unknown	40	56.731	120	16.712	5479	Poulson	2004-09-25	FJ161508	-	KJ565838	KJ565560	-	-	KJ565199	-	-	FJ153426	-	TB S15485	-	-	-
MT3a	L. 'lupina'	Altermann 2009	2	2	MT3a	USA, Montana: Lewis and Clark Co.; Lincoln State Forest;	North of Lincoln	46	59.47	112	41.19	4600	Pipp	2005-05-03	FJ161509	-	KJ565716	KJ565443	-	KJ610623	KJ565048	-	-	FJ153427	-	TB S15485	-	-	-
MT4a	L. 'lupina'	Altermann 2009	2	2	MT4a	USA, Montana: Lewis and Clark Co.; Lincoln State Forest;	North of Lincoln	46	59.58	112	40.82	4600	Pipp	2005-05-03	FJ161510	-	KJ565717	KJ565444	-	KJ610624	KJ565049	-	-	FJ153428	-	TB S15485	-	-	-
MT5a	L. 'lupina'	Altermann 2009	2	2	MT5a	USA, Montana: Lewis and Clark Co.; Lincoln State Forest;	North of Lincoln	46	59.08	112	40.88	4600	Pipp	2005-05-03	FJ161511	-	KJ565718	KJ565445	-	KJ610625	KJ565050	-	-	FJ153429	-	TB S15485	-	-	-
MT6a	L. 'lupina'	Altermann 2009	2	2	MT6a	USA, Montana: Lewis and Clark Co.; Lincoln State Forest;	North of Lincoln	46	57.61	112	40.12	4600	Pipp	2005-05-03	FJ161512	-	KJ565719	KJ565446	-	KJ610626	KJ565051	-	-	FJ153430	-	TB S15485	-	-	-
MV1*	L. 'lupina'	Kroken & Taylor 2001	excluded	admixed		USA, Oregon: Klamath Co.; Crater Lake Natl. Park, Mazama Village	unknown	unknown	unknown	unknown	unknown	unknown	K. LoBuglio	1997-08-01	TB S11236	TB S11236	-	-	-	-	-	-	-	TB S11236	TB S11236	TB S11236	TB S11236	-	TB S11236
MX3	L. vulpina	Altermann 2009	excluded	1a	MX3	Mexico, Veracruz. Perote.	14 km SE of Perote along road to Channel 13 TV Station	19	30	97	9.4	12400	Nash	1995-03-05	KJ565916	-	-	-	-	-	-	-	-	-	-	TB S15485	-	-	-
NO1	L. vulpina	Altermann 2009	excluded	admixed	NO1	Norway. Ex Herb. Univers. Osloensis L128527	unknown	unknown	unknown	unknown	unknown	unknown	Hofton	2003-02-19	KJ565917	-	-	-	-	-	-	-	-	KJ564544	-	-	-	-	-
NO2	L. vulpina	Altermann 2009	excluded	1a	NO2	Norway. Ex Herb. Univers. Osloensis L128675	unknown	unknown	unknown	unknown	unknown	unknown	Hofton	2003-10-25	KJ565918	-	-	-	-	-	-	-	-	KJ564545	-	TB S15485	-	-	-
NV04a	L. 'lupina'	Altermann 2009	1b	1b	NV04a	USA, Nevada: Elko Co.; Jarbidge Mountains federal area;	FIA Plot 32-7-81748	41	51.6	115	19.128	6420	Jiron	2006-07-15	FJ161513	-	KJ565720	KJ565447	-	KJ564715	KJ565052	-	-	FJ153431	-	TB S15485	-	-	-
NV05a	L. 'lupina'	Altermann 2009	2	2	NV05a	USA, Nevada: Lyon Co.; Toiyabe National Forest, east of Bald Mountain;	FIA Plot 32-19-84922	38	30.566	119	1.01	7100	Jiron	2006-06-28	FJ161514	-	KJ565721	KJ565448	-	KJ610627	KJ565053	-	-	FJ153432	-	-	-	-	-
NV06a	L. 'lupina'	Altermann 2009	1b	1b	NV06a	USA, Nevada: Churchill Co.; Desatoya Mountains;	FIA Plot 32-1-81270	39	17.944	117	45.542	8000	Jiron	2006-07-17	FJ161515	-	KJ565722	KJ565449	-	KJ564716	KJ565054	-	-	FJ153433	-	TB S15485	-	-	-
OC1*	L. 'barbata'	Kroken & Taylor 2001	excluded	1a		USA, California: Overlook Camp, Los Padres National Forest, 2-1996	unknown	unknown	unknown	unknown	unknown	unknown	S. Kroken	1996-02-01	TB S11236	TB S11236	-	-	-	-	-	-	-	TB S11236	TB S11236	TB S11236	TB S11236	-	TB S11236
OH1	L. 'lupina'	Altermann 2009	2	2	OH1	Canada, British Columbia: Central BC; just South of One Hundred Mile House along Highway 97;	unknown	51	35.871	121	18.241	3800	Stevenson	2005-04-28	FJ161516	-	KJ565723	KJ565450	-	KJ610628	KJ565055	-	-	FJ153434	-	TB S15485	-	-	-
OH2	L. 'lupina'	Altermann 2009	2	2	OH2	Canada, British Columbia: Central BC; just South of One Hundred Mile House along Highway 97;	unknown	51	36.006	121	17.964	3700	Stevenson	2005-04-28	FJ161517	-	KJ565724	KJ565451	-	KJ610629	KJ565056	-	-	FJ153435	-	TB S15485	-	-	-
OH3	L. 'lupina'	Altermann 2009	2	2	OH3	Canada, British Columbia: Central BC; just South of One Hundred Mile House along Highway 97;		51	36.111	121	17.747	3700	Stevenson	2005-05-28	KJ565882	-	KJ565725	KJ565452	-	KJ610630	KJ565057	-	-	-	-	TB S15485	-	-	-
OH4	L. 'lupina'	Altermann 2009	1b	1b	OH4	Canada, British Columbia: Central BC; just South of One Hundred Mile House along Highway 97;	unknown	51	36.315	121	17.415	3700	Stevenson	2005-04-28	FJ161518	-	KJ565726	KJ565453	-	KJ564717	KJ565058	-	-	FJ153436	-	TB S15485	-	-	-
OH5	L. 'lupina'	Altermann 2009	2	2	OH5	Canada, British Columbia: Central BC; just South of One Hundred Mile House along Highway 97;	unknown	51	36.659	121	17.134	3500	Stevenson	2005-04-28	FJ161519	-	KJ565727	KJ565454	-	KJ610631	KJ565059	-	-	FJ153437	-	TB S15485	-	-	-
OJ	L. 'lupina'	Altermann 2009	excluded	2	OJ	Canada, British Columbia, ca. 25 km south of Cache Creek, along Hatcreek Road	along road	50	38415	121	29.307	3891	Altermann	2005-05-01	KJ565883	-	-	-	-	-	-	-	-	-	-	TB S15485	-	-	-
OZ1a	L. vulpina	Altermann 2009	excluded	1a	OZ1a	USA, California: Ventura Co. (Tehachapi Region); Pine Mountain, Hwy 33, Los Padres National Forest;	North side of Pine Mountain ridge	34	39.719	119	22.277	4474	Altermann	2005-12-10	FJ161645	-	-	-	-	-	-	-	-	FJ153563	-	TB S15485	-	-	-
OZ2a	L. 'lupina'	Altermann 2009	1b	1b	OZ2a	USA, California: Ventura Co. (Tehachapi Region); Pine Mountain, Hwy 33, Los Padres National Forest;	north side of Pine Mountain ridge	34	39.475	119	22.662	4732	Altermann	2005-12-10	FJ161520	-	KJ565728	KJ565455	-	KJ564718	KJ565060	-	-	FJ153438	-	TB S15485	-	-	-
OZ3a	L. vulpina	Altermann 2009	1a	1a	OZ3a	USA, California: Ventura Co. (Tehachapi Region); Pine Mountain, Hwy 33, Los Padres National Forest;	north side of Pine Mountain ridge	34	39.073	119	23.112	4974	Altermann	2005-12-10	FJ161646	-	KJ565839	KJ565561	-	KJ564783	KJ565200	-	-	FJ153564	-	TB S15485	-	-	-
OZ4	L. aff. vulpina	Altermann 2009	1a	1a	OZ4	USA, California: Ventura Co. (Tehachapi Region); Pine Mountain, Hwy 33, Los Padres National Forest;	Pine Mountain Ridge Road	34	38.788	119	23.157	5083	Altermann	2005-12-10	KJ565919	-	KJ565840	-	-	KJ564784	KJ565201	-	-	KJ564546	-	TB S15485	-	-	-
OZ5	L. 'lupina'	Altermann 2009	2	2	OZ5	USA, California: Ventura Co. (Tehachapi Region); Pine Mountain, Hwy 33, Los Padres National Forest;	south side of Pine Mountain ridge, along Pine Mountain Ridge Road	34	38.748	119	23.179	5060	Altermann	2005-12-10	FJ161521	-	KJ565729	KJ565456	-	KJ610632	KJ565061	-	-	FJ153439	-	TB S15485	-	-	-
OZ6a	L. 'unidentified sorediate'	Altermann 2009				USA, California: Ventura Co. (Tehachapi Region); Pine Mountain, Hwy 33, Los Padres National Forest;	south side of Pine Mountain ridge, along Pine Mountain Ridge Road	34	39.624	119	22.25	4575	Altermann	2005-12-10	KJ565845	-	KJ565568	KJ565301	-	KJ610525	KJ564886	-	-	KJ564421	-	TB S15485	-	-	-
PG1	L. vulpina	Altermann 2009	excluded	1a	PG1	Canada, British Columbia: Prince George; Teapot Mountain, north of Prince George;	a 250m high knob near Summit Lake	54	19.6	122	40.67	2900	Stevenson	2005-06-18	FJ161647	-	-	-	-	-	-	-	-	FJ153565	-	TB S15485	-	-	-
PG2	L. 'lupina'	Altermann 2009	1b	1b	PG2	Canada, British Columbia: Prince George; Teapot Mountain, north of Prince George;	a 250m high knob near Summit Lake	54	19.65	122	40.85	2900	Stevenson	2005-06-18	FJ161522	-	KJ565730	-	-	KJ564719	KJ565062	-	-	FJ153440	-	TB S15485	-	-	-
PG3	L. 'lupina'	Altermann 2009	1b	1b	PG3	Canada, British Columbia: Prince George; Teapot Mountain, north of Prince George;	a 250m high knob near Summit Lake	54	19.58	122	40.9	2900	Stevenson	2005-06-18	FJ161523	-	KJ565731	KJ565457	-	KJ564720	KJ565063	-	-	FJ153441	-	TB S15485	-	-	-
PM1*	L. 'rugosa'	Kroken & Taylor 2001	excluded	1a		USA, California: San Diego Co.; Palomar Mt. State Park, Doane Valley, 11-1998	unknown	unknown	unknown	unknown	unknown	unknown	J. Platt	1998-11-01	TB S11236	TB S11236	-	-	-	-	-	-	-	TB S11236	TB S11236	TB S11236	TB S11236	-	TB S11236
PM2*	L. 'rugosa'	Kroken & Taylor 2001	excluded	1a		USA, California: San Diego Co.; Palomar Mt. State Park, Doane Valley, 11-1998	unknown	unknown	unknown	unknown	unknown	unknown	J. Platt	1998-11-01	TB S11236	TB S11236	-	-	-	-	-	-	-	TB S11236	TB S11236	TB S11236	TB S11236	-	TB S11236
PM3a	L. 'lupina'	Altermann 2009	2	2	PM3a	USA, California: San Diego Co. (So. Cal.); Palomar Mountain, Highway S6, Cleveland National Forest;	Crestline Group Campground	33	18.823	116	51.796	5299	Altermann	2005-12-13	FJ161524	-	KJ565732	KJ565458	-	KJ610633	KJ565064	-	-	FJ153442	-	TB S15485	-	-	-
PM4a	L. 'lupina'	Altermann 2009	2	2	PM4a	USA, California: San Diego Co. (So. Cal.); Palomar Mountain, Highway S6, Cleveland National Forest;	near Observatory parking lot	33	21.476	116	51.945	5547	Altermann	2005-12-13	FJ161525	-	KJ565733	KJ565459	-	KJ610634	KJ565065	-	-	FJ153443	-	TB S15485	-	-	-
PM5a	L. 'lupina'	Altermann 2009	1b	1b	PM5a	USA, California: San Diego Co. (So. Cal.); Palomar Mountain, Highway S6, Cleveland National Forest;	unknown	33	20.661	116	52.848	4892	Altermann	2005-12-13	FJ161526	-	KJ565734	KJ565460	-	KJ564721	KJ565066	-	-	FJ153444	-	TB S15485	-	-	-
PM6b	L. 'lupina'	Altermann 2009	1b	1b	PM6b	USA, California: San Diego Co. (So. Cal.); Palomar Mountain, Highway S6, Cleveland National Forest;	unknown	33	20.645	116	52.929	4938	Altermann	2005-12-13	FJ161527	-	KJ565569	KJ565302	-	KJ610526	KJ564887	-	-	FJ153445	-	TB S15485	-	-	-
PM7a	L. 'lupina'	Altermann 2009	2	2	PM7a	USA, California: San Diego Co. (So. Cal.); Palomar Mountain, Highway S6, Cleveland National Forest;	unknown	33	19.912	116	52.262	4996	Altermann	2005-12-13	FJ161528	-	KJ565735	KJ565461	-	KJ610635	KJ565067	-	-	FJ153446	-	TB S15485	-	-	-
PN1	L. gracilis	Altermann 2009	1a	1b	PN1	USA, California: San Benito Co.; ca. 15 km. northeast of Soledad	Condor Gulch Trail, along ridge	36	28.936	121	10.746	1274	Altermann	2003-12-09	KJ565862	-	KJ565573	-	-	KJ564663	KJ564901	-	-	-	-	-	-	-	-
PU1	L. vulpina	Altermann 2009	excluded	1a	PU1	USA, California: Sierra Co. (Plumas Region); Plumas National Forest	Feather River Road	39	28.544	121	13.842	2646	Dillingham	2003-12-09	FJ161649	-	-	-	-	-	-	-	-	FJ153567	-	TB S15485	-	-	-
PU10a	L. 'lupina'	Altermann 2009	1b	1b	PU10a	USA, California: Sierra Co. (Plumas Region); Plumas National Forest, Feather River Ranger District	"Strawberry 4" along unnamed tributary to Slate Creek, 2 miles east of Strawberry Valley and 25 miles east of Oroville	39	34.567	121	3.948	3340	Dillingham	2005-04-14	FJ161529	-	KJ565736	KJ565462	-	KJ564722	KJ565068	-	-	FJ153447	-	TB S15485	-	-	-
PU11a	L. 'lupina'	Altermann 2009	2	2	PU11a	USA, California: Sierra Co. (Plumas Region); Plumas National Forest, Feather River Ranger District	"Strawberry 5" adjacent to Little Rock Creek, .3 miles north of confluence with Rock Creek, 6 miles south of laPorte and 29 miles east of Oroville	39	35.412	121	0.674	3920	Dillingham	2005-04-15	FJ161530	-	KJ565737	KJ565463	-	KJ610636	KJ565069	-	-	FJ153448	-	TB S15485	-	-	-
PU12a	L. aff. vulpina	Altermann 2009	1a	1a	PU12b	USA, California: Sierra Co. (Plumas Region); Plumas National Forest, Feather River Ranger District	"Strawberry 6" at Little Rock Creek and Rock Creek confluence, 6 miles south of LaPorte and 29 miles east of Oroville	39	35.174	121	0.591	3800	Dillingham	2005-04-15	KJ565847	-	KJ565570	KJ565303	-	KJ610527	KJ564888	-	-	KJ564423	-	TB S15485	-	-	-
PU12b	L. vulpina	Altermann 2009	1a	1a	PU12b	USA, California: Sierra Co. (Plumas Region); Plumas National Forest, Feather River Ranger District	"Strawberry 6" at Little Rock Creek and Rock Creek confluence, 6 miles south of LaPorte and 29 miles east of Oroville	39	35.174	121	0.591	3800	Dillingham	2005-04-15	FJ161648	-	KJ565841	KJ565303	-	KJ564785	KJ565202	-	-	FJ153566	-	TB S15485	-	-	-
PU13	L. 'lupina'	Altermann 2009	1b	1b	PU13	USA, California: Plumas Co. (Plumas Region); Plumas National Forest, Bunker Hill Ridge, Pacific Crest Trail;	unknown	39	45.67	120	50.804	6600	Altermann	2006-07-30	FJ161531	-	KJ565738	KJ565464	-	KJ564723	KJ565070	-	-	FJ153449	-	TB S15485	-	-	-
PU14	L. 'unidentified sorediate'	Altermann 2009				USA, California: Plumas Co. (Plumas Region); Plumas National Forest	Bunker Hill Ridge, Pacific Crest Trail	39	45.67	120	50.804	6600	Altermann	2006-07-30	KJ565848	-	KJ565571	KJ565304	-	KJ610528	KJ564889	-	-	KJ564424	-	TB S15485	-	-	-
PU2	L. 'lupina'	Altermann 2009	2	2	PU2	USA, California: Yuba Co. (Plumas Region); Plumas National Forest, Mt. Hough Road;	unknown	39	55.703	120	50.004	3832	Dillingham	2004-05-19	FJ161532	-	KJ565739	KJ565465	-	KJ610637	KJ565071	-	-	FJ153450	-	TB S15485	-	-	-
PU3a	L. 'lupina'	Altermann 2009	1b	1b	PU3a	USA, California: Yuba Co., Plumas National Forest	Mt. Hough Ranger District	39	59.358	121	6.762	5081	Dillingham	2005-05-02	FJ161533	-	KJ565740	KJ565466	-	KJ564724	KJ565072	-	-	FJ153451	-	TB S15485	-	-	-
PU7a	L. 'lupina'	Altermann 2009	2	2	PU7a	USA, California: Plumas Co. (Plumas Region); Plumas National Forest, Beckwourth Ranger District;	"Grizz 5," along Joseph Creek, east of 25N42 road, 12 miles east of Quincy	39	57.524	120	43.376	6331	Dillingham	2005-06-28	FJ161534	-	-	KJ565467	-	KJ610638	KJ565073	-	-	FJ153452	-	TB S15485	-	-	-
PU8a	L. 'lupina'	Altermann 2009	1b	1b	PU8a	USA, California: Plumas Co. (Plumas Region); Plumas National Forest, Beckwourth Ranger District;	"Grizz 1," tributary to Dolly Creek, 16 miles east of Quincy	39	57.874	120	39.568	6272	Dillingham	2005-06-24	FJ161535	-	KJ565741	KJ565468	-	KJ564725	KJ565074	-	-	FJ153453	-	TB S15485	-	-	-
PU9a	L. 'lupina'	Altermann 2009	2	2	PU9a	USA, California: Plumas Co. (Plumas Region); Plumas National Forest, Beckwourth Ranger District;	"Grizz 12," along headwaters of Cacade Creek, 13 miles east of Quincy	39	56.107	120	42.188	6472	Dillingham	2005-06-28	FJ161536	-	KJ565742	KJ565469	-	KJ610639	KJ565075	-	-	FJ153454	-	TB S15485	-	-	-
PV1_1a	L. vulpina	Altermann 2009	excluded	1a	PV1_1a	USA, California: Napa Co. (Central Coast); Wantrup Reserve, Pope Valley;	unknown	38	37.62	122	23.42	634	Andonian	2005-02-01	FJ161650	-	-	-	-	-	-	-	-	FJ153568	-	-	-	-	-
QH1_1a	L. vulpina	Altermann 2009	excluded	1a	QH1_1a	USA, California: Santa Cruz Co. (Central Coast); Zayante;	Quail Hollow Ranch	37	49.25	122	3.671	508	Altermann	2004-01-29	FJ161651	-	-	-	-	-	-	-	-	FJ153569	-	-	-	-	-
QH2a	L. vulpina	Altermann 2009	excluded	1a	QH2a	USA, California: Santa Cruz Co. (Central Coast); Zayante;	Quail Hollow Ranch	37	49.25	122	3.671	508	Altermann	2004-01-30	FJ161652	-	-	-	-	-	-	-	-	FJ153570	-	TB S15485	-	-	-
RS1	L. vulpina	Altermann 2009	excluded	1a	RS1	USA, Oregon: Douglas Co.; I5 Cow Creek Rest Stop;	unknown	42	45.37	123	21.113	1484	Altermann	2005-03-01	FJ161653	-	-	-	-	-	-	-	-	FJ153571	-	TB S15485	-	-	-
SA1	L. 'lupina'	Altermann 2009	1b	1b	SA1	Canada, Saskatchewan: ca. 75 km southeast of Medicine Hat, vicinity of Cypress Hills, Central Block;	west of Bald Butte road 1 km south of jct. Boyscout road west	49	45	109	30	3000	de Vries and Bernard de Vries	2005-06-18	FJ161537	-	KJ565743	KJ565470	-	KJ564726	KJ565076	-	-	FJ153455	-	TB S15485	-	-	-
SB1a	L. 'lupina'	Altermann 2009	2	2	SB1a	Canada, British Columbia: So. BC; Naramata;	Okanagan Valley, southern B.C.	49	35	119	35	2000	McIntosh	2005-03-19	FJ161538	-	KJ565744	KJ565471	-	KJ610640	KJ565077	-	-	FJ153456	-	TB S15485	-	-	-
SB2a	L. 'lupina'	Altermann 2009	2	2	SB2a	Canada, British Columbia: So. BC; Hwy 3, about 15 km NW of Hedley;	southern B.C.	49	24.21	120	15.57	1900	McIntosh	2005-03-20	FJ161539	-	KJ565745	KJ565472	-	KJ610641	KJ565078	-	-	FJ153457	-	TB S15485	-	-	-
SD1a	L. 'lupina'	Altermann 2009	2	2	SD1a	USA, California: San Diego Co. (So. Cal.); Mt. Laguna;	unknown	32	52.5	116	25	6020	Nash with W.A. Iselin, S.	2003-10-20	FJ161540	-	KJ565746	-	-	KJ610642	KJ565079	-	-	FJ153458	-	TB S15485	-	-	-
SD2	L. vulpina	Altermann 2009	excluded	1a	SD2	USA, California: San Diego Co. (So. Cal.); Palomar Mountain State Park;	unknown	33	20.533	116	54	4754	Knudsen	2005-04-20	FJ161654	-	-	-	-	-	-	-	-	FJ153572	-	TB S15485	-	FJ041056	-
SD3	L. 'lupina'	Altermann 2009	1b	1b	SD3	USA, South Dakota: Lawrence Co.	unknown	44		104		5560	Zacharkevics	2007-10-05	-	-	-	-	-	KJ564727	KJ565080	-	-	-	-	-	-	-	-
SE1_nils	L. vulpina	Högberg et al. 2002	excluded	1a		Sweden: Dalarna Co.: Enviken	unknown	unknown	unknown	unknown	unknown	unknown	unknown (see Högberg et al. 2002)	unknown (see Högberg et al. 2002)	-	TB S15485*	-	-	TB S15485*	TB S15485*	TB S15485*	TB S15485*	TB S15485*	-	TB S15485*	-	-	TB S15485*	TB S15485*
SE10_nils	L. vulpina	Högberg et al. 2002	excluded	1a		Sweden: Dalarna Co.: Enviken	unknown	unknown	unknown	unknown	unknown	unknown	unknown (see Högberg et al. 2002)	unknown (see Högberg et al. 2002)	-	TB S15485*	-	-	TB S15485*	TB S15485*	TB S15485*	TB S15485*	TB S15485*	-	TB S15485*	-	-	TB S15485*	TB S15485*
SE2_nils	L. vulpina	Högberg et al. 2002	excluded	1a		Sweden: Dalarna Co.: Enviken	unknown	unknown	unknown	unknown	unknown	unknown	unknown (see Högberg et al. 2002)	unknown (see Högberg et al. 2002)	-	TB S15485*	-	-	TB S15485*	TB S15485*	TB S15485*	TB S15485*	TB S15485*	-	TB S15485*	-	-	TB S15485*	TB S15485*
SE3_nils	L. vulpina	Högberg et al. 2002	excluded	1a		Sweden: Dalarna Co.: Enviken	unknown	unknown	unknown	unknown	unknown	unknown	unknown (see Högberg et al. 2002)	unknown (see Högberg et al. 2002)	-	TB S15485*	-	-	TB S15485*	TB S15485*	TB S15485*	TB S15485*	TB S15485*	-	TB S15485*	-	-	TB S15485*	TB S15485*
SE4_nils	L. vulpina	Högberg et al. 2002	excluded	1a		Sweden: Dalarna Co.: Enviken	unknown	unknown	unknown	unknown	unknown	unknown	unknown (see Högberg et al. 2002)	unknown (see Högberg et al. 2002)	-	TB S15485*	-	-	TB S15485*	TB S15485*	TB S15485*	TB S15485*	TB S15485*	-	TB S15485*	-	-	TB S15485*	TB S15485*
SE5_nils	L. vulpina	Högberg et al. 2002	excluded	1a		Sweden: Dalarna Co.: Enviken	unknown	unknown	unknown	unknown	unknown	unknown	unknown (see Högberg et al. 2002)	unknown (see Högberg et al. 2002)	-	TB S15485*	-	-	TB S15485*	TB S15485*	TB S15485*	TB S15485*	TB S15485*	-	TB S15485*	-	-	TB S15485*	TB S15485*
SE6_nils	L. vulpina	Högberg et al. 2002	excluded	1a		Sweden: Dalarna Co.: Enviken	unknown	unknown	unknown	unknown	unknown	unknown	unknown (see Högberg et al. 2002)	unknown (see Högberg et al. 2002)	-	TB S15485*	-	-	TB S15485*	TB S15485*	TB S15485*	TB S15485*	TB S15485*	-	TB S15485*	-	-	TB S15485*	TB S15485*
SE7_nils	L. vulpina	Högberg et al. 2002	excluded	1a		Sweden: Dalarna Co.: Enviken	unknown	unknown	unknown	unknown	unknown	unknown	unknown (see Högberg et al. 2002)	unknown (see Högberg et al. 2002)	-	TB S15485*	-	-	TB S15485*	TB S15485*	TB S15485*	TB S15485*	TB S15485*	-	TB S15485*	-	-	TB S15485*	TB S15485*
SE8_nils	L. vulpina	Högberg et al. 2002	excluded	1a		Sweden: Dalarna Co.: Enviken	unknown	unknown	unknown	unknown	unknown	unknown	unknown (see Högberg et al. 2002)	unknown (see Högberg et al. 2002)	-	TB S15485*	-	-	TB S15485*	TB S15485*	TB S15485*	TB S15485*	TB S15485*	-	TB S15485*	-	-	TB S15485*	TB S15485*
SE9_nils	L. vulpina	Högberg et al. 2002	excluded	1a		Sweden: Dalarna Co.: Enviken	unknown	unknown	unknown	unknown	unknown	unknown	unknown (see Högberg et al. 2002)	unknown (see Högberg et al. 2002)	-	TB S15485*	-	-	TB S15485*	TB S15485*	TB S15485*	TB S15485*	TB S15485*	-	TB S15485*	-	-	TB S15485*	TB S15485*
SG1*	L. 'lucida'	Kroken & Taylor 2001	excluded	admixed		USA, Washington: Okanogan Co.; Snehumption Gap, Pasayten Wilderness	unknown	unknown	unknown	unknown	unknown	unknown	S. Kroken	1996-07-01	TB S11236	TB S11236	-	-	-	-	-	-	-	TB S11236	TB S11236	-	TB S11236	-	TB S11236
SG1*	L. 'lupina'	Kroken & Taylor 2001	excluded	3		USA, Washington: Okanogan Co.; Snehumption Gap, Pasayten wilderness, 7-1996	unknown	unknown	unknown	unknown	unknown	unknown	S. Kroken	1996-07-01	TB S11236	TB S11236	-	-	-	-	-	-	-	TB S11236	TB S11236	TB S11236	TB S11236	-	TB S11236
SH1*	L. 'lupina'	Kroken & Taylor 2001	2	2		USA, California: Siskiyou Co.; Mt. Shasta, 3 km W of Panther Meadow	unknown	unknown	unknown	unknown	unknown	unknown	T. Morosco	1996-09-01	TB S11236	TB S11236	-	-	TB S11236	TB S11236	TB S11236	TB S11236	TB S11236	TB S11236	TB S11236	TB S11236	TB S11236	TB S11236	TB S11236
SI1	L. 'lupina'	Altermann 2009	2	2	SI1	USA, California: Siskiyou Co.; Klamath National Forest, Hwy 97;	24 miles south of the Oregon border	41	41.245	122	3.223	4950	Altermann	2006-07-03	FJ161541	-	KJ565747	-	-	KJ610643	KJ565082	-	-	FJ153459	-	TB S15485	-	-	-
SI2	L. 'lupina'	Altermann 2009	1b	1b	SI2	USA, California: Siskiyou Co.; Klamath National Forest, Hwy 97;	25 miles south of the Oregon border	41	41.245	122	3.223	4950	Altermann	2006-07-03	FJ161542	-	KJ565748	-	-	KJ564728	KJ565083	-	-	FJ153460	-	TB S15485	-	-	-
SJ1a	L. 'lupina'	Altermann 2009	admixed	1b	SJ1a	USA, California: Riverside Co. (So. Cal.); San Jacinto Mountains, North Fork of San Jacinto River;	unknown	33	47.817	116	44.433	5399	Knudsen and Rolf Muertter	2005-12-08	FJ161543	-	KJ565749	KJ565473	-	KJ564729	KJ565084	-	-	FJ153461	-	TB S15485	-	-	-
SJ2a	L. 'lupina'	Altermann 2009	1b	1b	SJ2a	USA, California: Riverside Co. (So. Cal.); San Jacinto Mountains, North Fork of San Jacinto River;	unknown	33	47.833	116	44.367	5544	Knudsen and Rolf Muertter	2005-12-08	FJ161544	-	KJ565750	KJ565474	-	KJ564730	KJ565085	-	-	FJ153462	-	TB S15485	-	-	-
SJ3a	L. 'lupina'	Altermann 2009	1b	1b	SJ3a	USA, California: Riverside Co. (So. Cal.); San Jacinto Mountains, North Fork of San Jacinto River;	unknown	33	47.85	116	44.333	5566	Knudsen and Rolf Muertter	2005-12-08	FJ161545	-	KJ565751	KJ565475	-	KJ564731	KJ565086	-	-	FJ153463	-	TB S15485	-	-	-
SJ5a	L. 'lupina'	Altermann 2009	2	2	SJ5a	USA, California: Riverside Co. (So. Cal.); San Jacinto Mountains, North Fork of San Jacinto River;	unknown	33	47.85	116	44.317	5595	Knudsen and Rolf Muertter	2005-12-08	FJ161546	-	KJ565752	KJ565476	-	KJ610644	KJ565087	-	-	FJ153464	-	TB S15485	-	-	-
SJ6a	L. 'lupina'	Altermann 2009	1b	1b	SJ6a	USA, California: Riverside Co. (So. Cal.); San Jacinto Mountains, North Fork of San Jacinto River;	unknown	33	47.867	116	44.267	5656	Knudsen and Rolf Muertter	2005-12-08	FJ161547	-	KJ565753	KJ565477	-	KJ564732	KJ565088	-	-	FJ153465	-	TB S15485	-	-	-
SJ7a	L. 'lupina'	Altermann 2009	2	2	SJ7a	USA, California: Riverside Co.; San Jacinto Wilderness Area;	south of Tehquitz trail in forest	33	46.083	116	39.617	7954	Knudsen	2006-07-10	FJ161548	-	KJ565754	KJ565478	-	KJ610645	KJ565089	-	-	FJ153466	-	TB S15485	-	-	-
SK2	L. 'lupina'	Altermann 2009	1b	1b	SK2	Canada, British Columbia: Central BC; Skwaha Lake Eco Reserve;	Botanie Valley, 11 miles north of Lytton	50	23.571	121	30.296	4094	Altermann	2005-05-01	FJ161549	-	KJ565755	KJ565479	-	KJ564733	KJ565090	-	-	FJ153467	-	TB S15485	-	-	-
SK3	L. 'lupina'	Altermann 2009	1b	1b	SK3	Canada, British Columbia: Central BC; Skwaha Lake Eco Reserve;	Botanie Valley	50	23.702	121	30.122	4508	Altermann	2005-05-01	FJ161550	-	KJ565756	KJ565480	-	KJ564734	KJ565091	-	-	FJ153468	-	TB S15485	-	-	-
SK4	L. 'lupina'	Altermann 2009	2	2	SK4	Canada, British Columbia: Central BC; Skwaha Lake Eco Reserve;	Botanie Valley	50	23.702	121	30.122	4508	Altermann	2005-05-01	FJ161551	-	KJ565757	KJ565481	-	KJ610646	KJ565092	-	-	FJ153469	-	TB S15485	-	-	-
SK5	L. 'lupina'	Altermann 2009	2	2	SK5	Canada, British Columbia: Central BC; Skwaha Lake Eco Reserve;	Botanie Valley	50	24.153	121	30.4	5302	Altermann	2005-05-01	FJ161552	-	KJ565758	KJ565482	-	KJ610647	KJ565093	-	-	FJ153470	-	TB S15485	-	-	-
SK6	L. 'lupina'	Altermann 2009	2	2	SK6	Canada, British Columbia: Central BC; Skwaha Lake Eco Reserve;	Botanie Valley	50	24.635	121	30.783	5602	Altermann	2005-05-01	FJ161553	-	KJ565759	KJ565483	-	KJ610648	KJ565094	-	-	FJ153471	-	TB S15485	-	-	-
SK7	L. 'lupina'	Altermann 2009	2	2	SK7	Canada, British Columbia: Central BC; Skwaha Lake Eco Reserve;	Botanie Valley	50	24.635	121	30.783	5602	Goward	2005-05-01	FJ161554	-	KJ565760	KJ565484	-	KJ610649	KJ565095	-	-	FJ153472	-	TB S15485	-	-	-
SK8	L. 'lupina'	Altermann 2009	2	2	SK8	Canada, British Columbia: Central BC; Skwaha Lake Eco Reserve;	Botanie Valley	50	23.954	121	31.586	4014	Altermann	2005-05-01	FJ161555	-	KJ565761	KJ565485	-	KJ610650	KJ565096	-	-	FJ153473	-	TB S15485	-	-	-
SK9	L. 'lupina'	Altermann 2009	2	2	SK9	Canada, British Columbia: Central BC; Skwaha Lake Eco Reserve;	Botanie Valley	50	23.954	121	31.586	4014	Altermann	2005-05-01	FJ161556	-	KJ565762	KJ565486	-	KJ610651	KJ565097	-	-	FJ153474	-	TB S15485	-	-	-
SO1_nils	L. vulpina	Högberg et al. 2002	excluded	1a		Sweden: Kalmar Co.; Öland	unknown	unknown	unknown	unknown	unknown	unknown	unknown (see Högberg et al. 2002)	unknown (see Högberg et al. 2002)	-	TB S15485*	-	-	TB S15485*	TB S15485*	TB S15485*	TB S15485*	TB S15485*	-	TB S15485*	-	-	TB S15485*	TB S15485*
SO2_nils	L. vulpina	Högberg et al. 2002	excluded	1a		Sweden: Kalmar Co.; Öland	unknown	unknown	unknown	unknown	unknown	unknown	unknown (see Högberg et al. 2002)	unknown (see Högberg et al. 2002)	-	TB S15485*	-	-	TB S15485*	TB S15485*	TB S15485*	TB S15485*	TB S15485*	-	TB S15485*	-	-	TB S15485*	TB S15485*
SO3_nils	L. vulpina	Högberg et al. 2002	excluded	1a		Sweden: Kalmar Co.; Öland	unknown	unknown	unknown	unknown	unknown	unknown	unknown (see Högberg et al. 2002)	unknown (see Högberg et al. 2002)	-	TB S15485*	-	-	TB S15485*	TB S15485*	TB S15485*	TB S15485*	TB S15485*	-	TB S15485*	-	-	TB S15485*	TB S15485*
SO4_nils	L. vulpina	Högberg et al. 2002	excluded	1a		Sweden: Kalmar Co.; Öland	unknown	unknown	unknown	unknown	unknown	unknown	unknown (see Högberg et al. 2002)	unknown (see Högberg et al. 2002)	-	TB S15485*	-	-	TB S15485*	TB S15485*	TB S15485*	TB S15485*	TB S15485*	-	TB S15485*	-	-	TB S15485*	TB S15485*
SO5_nils	L. vulpina	Högberg et al. 2002	excluded	1a		Sweden: Kalmar Co.; Öland	unknown	unknown	unknown	unknown	unknown	unknown	unknown (see Högberg et al. 2002)	unknown (see Högberg et al. 2002)	-	TB S15485*	-	-	TB S15485*	TB S15485*	TB S15485*	TB S15485*	TB S15485*	-	TB S15485*	-	-	TB S15485*	TB S15485*
SO6_nils	L. vulpina	Högberg et al. 2002	excluded	1a		Sweden: Kalmar Co.; Öland	unknown	unknown	unknown	unknown	unknown	unknown	unknown (see Högberg et al. 2002)	unknown (see Högberg et al. 2002)	-	TB S15485*	-	-	TB S15485*	TB S15485*	TB S15485*	TB S15485*	TB S15485*	-	TB S15485*	-	-	TB S15485*	TB S15485*
SO7_nils	L. vulpina	Högberg et al. 2002	excluded	1a		Sweden: Kalmar Co.; Öland	unknown	unknown	unknown	unknown	unknown	unknown	unknown (see Högberg et al. 2002)	unknown (see Högberg et al. 2002)	-	TB S15485*	-	-	TB S15485*	TB S15485*	TB S15485*	TB S15485*	TB S15485*	-	TB S15485*	-	-	TB S15485*	TB S15485*
SO8_nils	L. vulpina	Högberg et al. 2002	excluded	1a		Sweden: Kalmar Co.; Öland	unknown	unknown	unknown	unknown	unknown	unknown	unknown (see Högberg et al. 2002)	unknown (see Högberg et al. 2002)	-	TB S15485*	-	-	TB S15485*	TB S15485*	TB S15485*	TB S15485*	TB S15485*	-	TB S15485*	-	-	TB S15485*	TB S15485*
SP1	L. vulpina	Altermann 2009	excluded	1a	SP1	Canada, British Columbia: ca. 20 km northeast of Clearwater Valley, between Trophy and Raft Mountains	Spahats creek view area near road	51	44.601	120	0.37	2500	Altermann	2005-05-01	FJ161655	-	-	-	-	-	-	-	-	FJ153573	-	TB S15485	-	-	-
SP2a	L. 'lupina'	Altermann 2009	2	2	SP2a	Canada, British Columbia: ca. 20 km northeast of Clearwater Valley, between Trophy and Raft Mountains	falls view area	51	44.305	120	0.84	2500	Altermann	2005-05-01	FJ161557	-	KJ565763	-	-	KJ610652	KJ565098	-	-	FJ153475	-	TB S15485	-	-	-
SP2b	L. vulpina	Altermann 2009	excluded	1a	SP2b	Canada, British Columbia: ca. 20 km northeast of Clearwater Valley, between Trophy and Raft Mountains	falls view area	51	44.305	120	0.84	2500	Altermann	2005-05-01	FJ161656	-	-	-	-	-	-	-	-	FJ153574	-	TB S15485	-	-	-
SP2d	L. vulpina	Altermann 2009	excluded	1a	SP2d	Canada, British Columbia: ca. 20 km northeast of Clearwater Valley, between Trophy and Raft Mountains	falls view area	51	44.305	120	0.84	2500	Altermann	2005-05-01	FJ161657	-	-	-	-	-	-	-	-	FJ153575	-	TB S15485	-	-	-
SP2e	L. vulpina	Altermann 2009	excluded	1a	SP2e	Canada, British Columbia: ca. 20 km northeast of Clearwater Valley, between Trophy and Raft Mountains	falls view area	51	44.305	120	0.84	2500	Altermann	2005-05-01	FJ161658	-	-	-	-	-	-	-	-	FJ153576	-	TB S15485	-	-	-
SR1	L. 'lupina'	Altermann 2009	2	2	SR1	USA, California: Tuolumne Co. (Stanislaus Region); Highway 108, Stanislaus National Forest, Summit Ranger Station;	Shadow of the Mi-wuk trail	38	11.25	120	0.475	5538	Altermann	2004-07-01	FJ161558	-	KJ565764	KJ565487	-	KJ610653	KJ565099	-	-	FJ153476	-	TB S15485	-	-	-
SR1_nils	L. vulpina	Högberg et al. 2002	excluded	1a		Sweden: Hedmark Co.; Rogen	unknown	unknown	unknown	unknown	unknown	unknown	unknown (see Högberg et al. 2002)	unknown (see Högberg et al. 2002)	-	TB S15485*	-	-	TB S15485*	TB S15485*	TB S15485*	TB S15485*	TB S15485*	-	TB S15485*	-	-	TB S15485*	TB S15485*
SR10_nils	L. vulpina	Högberg et al. 2002	excluded	1a		Sweden: Hedmark Co.; Rogen	unknown	unknown	unknown	unknown	unknown	unknown	unknown (see Högberg et al. 2002)	unknown (see Högberg et al. 2002)	-	TB S15485*	-	-	TB S15485*	TB S15485*	TB S15485*	TB S15485*	TB S15485*	-	TB S15485*	-	-	TB S15485*	TB S15485*
SR2_nils	L. vulpina	Högberg et al. 2002	excluded	1a		Sweden: Hedmark Co.; Rogen	unknown	unknown	unknown	unknown	unknown	unknown	unknown (see Högberg et al. 2002)	unknown (see Högberg et al. 2002)	-	TB S15485*	-	-	TB S15485*	TB S15485*	TB S15485*	TB S15485*	TB S15485*	-	TB S15485*	-	-	TB S15485*	TB S15485*
SR3_nils	L. vulpina	Högberg et al. 2002	excluded	1a		Sweden: Hedmark Co.; Rogen	unknown	unknown	unknown	unknown	unknown	unknown	unknown (see Högberg et al. 2002)	unknown (see Högberg et al. 2002)	-	TB S15485*	-	-	TB S15485*	TB S15485*	TB S15485*	TB S15485*	TB S15485*	-	TB S15485*	-	-	TB S15485*	TB S15485*
SR4_nils	L. vulpina	Högberg et al. 2002	excluded	1a		Sweden: Hedmark Co.; Rogen	unknown	unknown	unknown	unknown	unknown	unknown	unknown (see Högberg et al. 2002)	unknown (see Högberg et al. 2002)	-	TB S15485*	-	-	TB S15485*	TB S15485*	TB S15485*	TB S15485*	TB S15485*	-	TB S15485*	-	-	TB S15485*	TB S15485*
SR5_nils	L. vulpina	Högberg et al. 2002	excluded	1a		Sweden: Hedmark Co.; Rogen	unknown	unknown	unknown	unknown	unknown	unknown	unknown (see Högberg et al. 2002)	unknown (see Högberg et al. 2002)	-	TB S15485*	-	-	TB S15485*	TB S15485*	TB S15485*	TB S15485*	TB S15485*	-	TB S15485*	-	-	TB S15485*	TB S15485*
SR6_nils	L. vulpina	Högberg et al. 2002	excluded	1a		Sweden: Hedmark Co.; Rogen	unknown	unknown	unknown	unknown	unknown	unknown	unknown (see Högberg et al. 2002)	unknown (see Högberg et al. 2002)	-	TB S15485*	-	-	TB S15485*	TB S15485*	TB S15485*	TB S15485*	TB S15485*	-	TB S15485*	-	-	TB S15485*	TB S15485*
SR7_nils	L. vulpina	Högberg et al. 2002	excluded	1a		Sweden: Hedmark Co.; Rogen	unknown	unknown	unknown	unknown	unknown	unknown	unknown (see Högberg et al. 2002)	unknown (see Högberg et al. 2002)	-	TB S15485*	-	-	TB S15485*	TB S15485*	TB S15485*	TB S15485*	TB S15485*	-	TB S15485*	-	-	TB S15485*	TB S15485*
SR8_nils	L. vulpina	Högberg et al. 2002	excluded	1a		Sweden: Hedmark Co.; Rogen	unknown	unknown	unknown	unknown	unknown	unknown	unknown (see Högberg et al. 2002)	unknown (see Högberg et al. 2002)	-	TB S15485*	-	-	TB S15485*	TB S15485*	TB S15485*	TB S15485*	TB S15485*	-	TB S15485*	-	-	TB S15485*	TB S15485*
SR9_nils	L. vulpina	Högberg et al. 2002	excluded	1a		Sweden: Hedmark Co.; Rogen	unknown	unknown	unknown	unknown	unknown	unknown	unknown (see Högberg et al. 2002)	unknown (see Högberg et al. 2002)	-	TB S15485*	-	-	TB S15485*	TB S15485*	TB S15485*	TB S15485*	TB S15485*	-	TB S15485*	-	-	TB S15485*	TB S15485*
ST1*	L. 'barbata'	Kroken & Taylor 2001	1a	1b		USA, California: Alpine Co.; Stanislaus Meadow trailhead, Hwy. 4	unknown	unknown	unknown	unknown	unknown	unknown	S. Kroken	1994-08-01	TB S11236	TB S11236	-	-	TB S11236	TB S11236	TB S11236	TB S11236	TB S11236	TB S11236	TB S11236	TB S11236	TB S11236	TB S11236	TB S11236
ST1*	L. 'lucida'	Kroken & Taylor 2001	excluded	3		USA, California: Alpine Co.; Stanislaus Meadow trailhead, Hwy. 4	unknown	unknown	unknown	unknown	unknown	unknown	S. Kroken	1994-08-01	TB S11236	TB S11236	-	-	-	-	-	-	-	TB S11236	TB S11236	-	TB S11236	-	TB S11236
ST2	L.' lupina'	Kroken & Taylor 2001				USA, California: Alpine Co.; Stanislaus Meadow trailhead, Hwy. 4	unknown	unknown	unknown	unknown	unknown	unknown	S. Kroken	1994-08-01	TB S11236	TB S11236
SV1	L. 'lupina'	Altermann 2009	1b	1b	SV1	Canada, British Columbia: Central BC; Stein Valley Nlaka'pamux Heritage Park;	River trail	50	16.287	121	38.404	628	Altermann	2005-05-01	FJ161559	-	KJ565765	KJ565488	-	KJ564735	KJ565100	-	-	FJ153477	-	TB S15485	-	-	-
SV2	L. vulpina	Altermann 2009	excluded	1a	SV2	Canada, British Columbia: Central BC; Stein Valley Nlaka'pamux Heritage Park;	River trail	50	16.287	121	38.404	628	Altermann	2005-05-01	FJ161659	-	-	-	-	-	-	-	-	FJ153577	-	TB S15485	-	-	-
SV3a	L. 'lupina'	Altermann 2009				Canada, British Columbia: Central BC; Stein Valley Nlaka'pamux Heritage Park;	River trail	50	16.287	121	38.404	628	Altermann	2005-05-01	KJ565886	-	-	-	-	-	-	-	-	-	-	TB S15485	-	-	-
SV3b	L. 'lupina'	Altermann 2009	2	2	SV3b	Canada, British Columbia: Central BC; Stein Valley Nlaka'pamux Heritage Park;	River trail	50	16.287	121	38.404	628	Altermann	2005-05-01	FJ161560	-	KJ565766	KJ565489	-	KJ610654	KJ565101	-	-	FJ153478	-	TB S15485	-	-	-
SV4a	L. vulpina	Altermann 2009	excluded	1a	SV4a	Canada, British Columbia: Central BC; Stein Valley Nlaka'pamux Heritage Park;	River trail	50	16.287	121	38.404	628	Altermann	2005-05-01	FJ161660	-	-	-	-	-	-	-	-	FJ153578	-	TB S15485	-	-	-
SV5	L. vulpina	Altermann 2009	excluded	1a	SV5	Canada, British Columbia: Central BC; Stein Valley Nlaka'pamux Heritage Park;	River trail	50	16.287	121	38.404	628	Altermann	2005-05-01	FJ161661	-	-	-	-	-	-	-	-	FJ153579	-	TB S15485	-	-	-
SV6	L. vulpina	Altermann 2009	excluded	1a	SV6	Canada, British Columbia: Central BC; Stein Valley Nlaka'pamux Heritage Park;	River trail	50	16.287	121	38.404	628	Altermann	2005-05-01	-	-	-	-	-	-	-	-	-	KJ564547	-	TB S15485	-	-	-
SV6a	L. vulpina	Altermann 2009	excluded	1a	SV6a	Canada, British Columbia: Central BC; Stein Valley Nlaka'pamux Heritage Park;	River trail	50	16.287	121	38.404	628	Altermann	2005-05-01	FJ161662	-	-	-	-	-	-	-	-	FJ153580	-	-	-	-	-
SV6b	L. 'lupina'	Altermann 2009	2	2	SV6b	Canada, British Columbia: Central BC; Stein Valley Nlaka'pamux Heritage Park;	River trail	50	16.287	121	38.404	628	Altermann	2005-05-01	FJ161561	-	KJ565767	KJ565490	-	KJ610655	KJ565102	-	-	FJ153479	-	TB S15485	-	-	-
SV6c	L. 'lupina'	Altermann 2009	excluded	admixed	SV6c	Canada, British Columbia: Central BC; Stein Valley Nlaka'pamux Heritage Park;	River trail	50	16.287	121	38.404	628	Altermann	2005-05-01	FJ161562	-	-	-	-	-	-	-	-	FJ153480	-	TB S15485	-	-	-
SV6d	L. 'lupina'	Altermann 2009	2	2	SV6d	Canada, British Columbia: Central BC; Stein Valley Nlaka'pamux Heritage Park;	River trail	50	16.287	121	38.404	628	Altermann	2005-05-01	FJ161563	-	KJ565768	KJ565491	-	KJ610656	KJ565103	-	-	FJ153481	-	TB S15485	-	-	-
SV6e	L. 'lupina'	Altermann 2009	2	2	SV6e	Canada, British Columbia: Central BC; Stein Valley Nlaka'pamux Heritage Park;	River trail	50	16.287	121	38.404	628	Altermann	2005-05-01	FJ161564	-	KJ565769	-	-	KJ610657	KJ565104	-	-	FJ153482	-	TB S15485	-	-	-
SW02	L. 'lupina'	Altermann 2009	1b	1b	SW2	USA, Idaho: Custer Co. (Central Region); Sawtooth National Forest;	Trail 95 at Alice Lake	43	56.44	114	56.71	8600	Zimmerman	2006-08-01	KJ565887	-	KJ565770	KJ565492	-	KJ564736	KJ565105	-	-	KJ564459	-	TB S15485	-	-	-
SW06	L. 'lupina'	Altermann 2009	excluded	admixed	SW06	USA, Idaho: Custer Co. (Central Region); Sawtooth National Forest;	Trail 92 near Sand Mountain	43	58.506	114	58.137	9500	Zimmerman	2006-08-01	FJ161565	-	-	-	-	-	-	-	-	FJ153483	-	TB S15485	-	-	-
SW1*	L. vulpina	Kroken & Taylor 2001	excluded	1a		Sweden: Dalarna Co.; Pussmyr, near Falun	unknown	unknown	unknown	unknown	unknown	unknown	R. Lundquist	1998-07-01	TB S11236	TB S11236	-	-	-	-	-	-	-	TB S11236	TB S11236	TB S11236	TB S11236	-	TB S11236
SY1	L. gracilis	Altermann 2009	excluded	admixed	SY1	USA, California: Del Norte Co.; Sanger Lake, Six Rivers National Forest;	Due west of The Lieutenants, Trail to Youngs Valley from Private Lake	41	52.8	123	37.4	4700	McCune	2003-06-01	EU543560	-	-	-	-	-	-	-	-	-	-	TB S15485	-	-	-
SY2a	L. 'lupina'	Altermann 2009	1b	1b	SY2a	USA, California: Del Norte Co.; Sanger Lake, Six Rivers National Forest;	6 miles south of OR border, about 30 miles inland	41	54.115	123	38.789	5100	Stansell	2005-10-16	FJ161567	-	KJ565771	KJ565493	-	KJ564737	KJ565106	-	-	FJ153485	-	TB S15485	-	-	-
T1*	L. 'lupina'	Kroken & Taylor 2001	2	2		USA, California: Calaveras Co.; Tamarack, Hwy. 4	unknown	unknown	unknown	unknown	unknown	unknown	T. Bale	1994-01-01	TB S11236	TB S11236	-	-	TB S11236	TB S11236	TB S11236	TB S11236	TB S11236	TB S11236	TB S11236	TB S11236	TB S11236	TB S11236	TB S11236
T23a*	L. 'lupina'	Kroken & Taylor 2001	2	2		USA, California: Calaveras Co.; Tamarack, Hwy. 4	unknown	unknown	unknown	unknown	unknown	unknown	T. Bale	1994-01-01	TB S11236	TB S11236	-	-	TB S11236	TB S11236	TB S11236	TB S11236	TB S11236	TB S11236	TB S11236	TB S11236	TB S11236	TB S11236	TB S11236
T23b	L.' lupina'	Kroken & Taylor 2001				USA. CA: Stanislaus Meadow trailhead, Hwy. 4, 8-1994	unknown	unknown	unknown	unknown	unknown	unknown	T. Bale	1994-01-01	TB S11236	TB S11236
T3*	L. 'lucida'	Kroken & Taylor 2001	1a	3		USA, California: Tuolomne Co.; Tamarack, Hwy. 4	unknown	unknown	unknown	unknown	unknown	unknown	T. Bale	1994-01-01	TB S11236	TB S11236	-	-	TB S11236	TB S11236	-	TB S11236	TB S11236	TB S11236	TB S11236	TB S11236	TB S11236	TB S11236	TB S11236
T4*	L. 'lupina'	Kroken & Taylor 2001	2	2		USA, California: Calaveras Co.; Tamarack, Hwy. 4	unknown	unknown	unknown	unknown	unknown	unknown	T. Bale	1994-01-01	TB S11236	TB S11236	-	-	TB S11236	TB S11236	TB S11236	TB S11236	TB S11236	TB S11236	TB S11236	TB S11236	TB S11236	TB S11236	TB S11236
TB1_v2	L. 'lupina'	Altermann 2009	2	2		USA, Washington: Okanogan Co.; Tatoosh Buttes, Pasayten Wilderness, 7-1996	unknown	unknown	unknown	unknown	unknown	unknown	S. Kroken	1996-07-01	KJ565892	KJ565958	-	-	KJ564834	KJ610658	KJ565110	KJ565251	-	KJ564463	KJ564591	TB S15485	-	TB S15485	TB S15485
TB1*	L. 'barbata'	Kroken & Taylor 2001	excluded	admixed		USA, Washington: Okanogan Co.; Tatoosh Buttes, Pasayten Wilderness, 7-1996	unknown	unknown	unknown	unknown	unknown	unknown	S. Kroken	1996-07-01	TB S11236	TB S11236	-	-	-	-	-	-	-	TB S11236	TB S11236	TB S11236	TB S11236	-	TB S11236
TB1*	L. 'lupina'	Kroken & Taylor 2001				USA, Washington: Okanogan Co.; Tatoosh Buttes, Pasayten Wilderness, 7-1996	unknown	unknown	unknown	unknown	unknown	unknown	S. Kroken	1996-07-01	TB S11236	TB S11236	-	-	-	-	-	-	-	TB S11236	TB S11236	TB S11236	TB S11236	-	TB S11236
TB2*	L. 'barbata'	Kroken & Taylor 2001	1a	1b		USA, Washington: Okanogan Co.; Tatoosh Buttes, Pasayten Wilderness, 7-1996	unknown	unknown	unknown	unknown	unknown	unknown	S. Kroken	1996-07-01	TB S11236	TB S11236	-	-	TB S11236	TB S11236	TB S11236	TB S11236	TB S11236	TB S11236	TB S11236	TB S11236	TB S11236	TB S11236	TB S11236
TC1*	L. 'lupina'	Kroken & Taylor 2001	excluded	admixed		USA, Washington: Chelan Co.: Tumwater Canyon, Hwy. 2	unknown	unknown	unknown	unknown	unknown	unknown	L. Wilson	1995-07-01	TB S11236	TB S11236	-	-	-	-	-	-	-	TB S11236	TB S11236	TB S11236	TB S11236	-	TB S11236
TC1*	L. 'barbata'	Kroken & Taylor 2001	excluded	admixed		USA, Washington: Chelan Co.: Tumwater Canyon, Hwy. 2	unknown	unknown	unknown	unknown	unknown	unknown	L. Wilson	1995-07-01	TB S11236	TB S11236	-	-	-	-	-	-	-	TB S11236	TB S11236	TB S11236	TB S11236	-	TB S11236
TC10	L. 'lupina'	Altermann 2009	1b	1b	TC10	USA, Washington: Chelan Co.; Wenatchee National Forest;	Tumwater Canyon road across from south end of Picnic Area, Hwy 2	47	39.005	120	43.392	1724	Altermann	2006-06-30	FJ161568	-	KJ565772	KJ565494	-	KJ564738	KJ565111	-	-	KJ564465	-	TB S15485	-	-	-
TC2	L. 'lupina'	Altermann 2009	2	2	TC2	USA, Washington: Chelan Co.; Wenatchee National Forest;	Tumwater Canyon, Hwy 2	47	35.157	120	42.391	1305	Altermann	2006-06-30	FJ161569	-	KJ565773	KJ565495	-	KJ610659	KJ565112	-	-	KJ564467	-	TB S15485	-	-	-
TC3	L. 'lupina'	Altermann 2009	2	2	TC3	USA, Washington: Chelan Co.; Wenatchee National Forest;	Tumwater Canyon Trail Head, Hwy 2	47	36.521	120	42.907	1700	Altermann	2006-06-30	FJ161570	-	KJ565774	KJ565496	-	KJ610660	KJ565113	-	-	KJ564468	-	TB S15485	-	-	-
TC5a	L. 'lupina'	Altermann 2009	admixed	admixed	TC5a	USA, Washington: Chelan Co.; Wenatchee National Forest;	Tumwater Canyon	47	39.213	120	43.719	1640	Altermann	2006-06-30	KJ565894	-	KJ565775	KJ565497	-	KJ610661	KJ565114	-	-	KJ564469	-	TB S15485	-	-	-
TC9a	L. 'lupina'	Altermann 2009	2	2	TC9a	USA, Washington: Chelan Co.; Wenatchee National Forest;	Tumwater Canyon road across from south end of Picnic Area, Hwy 2	47	39.155	120	43.382	1815	Altermann	2006-06-30	FJ161571	-	KJ565776	KJ565498	-	KJ610662	KJ565115	-	-	KJ564470	-	TB S15485	-	-	-
TG1	L. 'lupina'	Altermann 2009	1b	1b	TG1	Canada, British Columbia: Edgewood Blue, West of Clearwater Valley Road;	south of Philip Creek, home of lichenologist Trevor Goward	51	52.122	120	1.321	2372	Altermann	2005-05-01	FJ161572	-	KJ565777	-	-	KJ564739	KJ565116	-	-	KJ564471	-	TB S15485	-	-	-
TH1	L. 'lupina'	Altermann 2009	2	2	TH1	USA, California: Plumas Co. (Plumas Region); Lassen National Forest, Goumaz Road;	Hwy 44, Eagle Lake Ranger District	40	26.35	120	50.11	5500	Hofstra	2004-06-01	FJ161573	-	KJ565778	-	-	KJ610663	KJ565117	-	-	-	-	TB S15485	-	-	-
TK1a	L. vulpina	Altermann 2009	excluded	1a	TK1a	Turkey, Bolu Province: Ala Dag, road from Bolu to Kibriscik, 29 km south of Bolu		40	34.064	31	39.172	4813	Spribille & Petra	2007-06-07	FJ161663	-	-	-	-	-	-	-	-	KJ564548	-	TB S15485	-	-	-
TK2	L. aff. vulpina	Altermann 2009	excluded	1a	TK2	Turkey, Bolu Province. North of Bolum Road to Yedigoller National Park		40	52.122	31	40.928	4918	Spribille	2007-06-05	KJ565921	-	-	-	-	-	-	-	-	KJ564549	-	TB S15485	-	-	-
TM1	L. 'lupina'	Altermann 2009	2	2	TM1	Canada, British Columbia: ca. 25 km northeast of Clearwater, vicinity of Trophy Mountain	Trail to Trophy Mountain Meadows	51	45.505	119	56.561	5494	Altermann	2005-05-01	FJ161574	-	KJ565779	KJ565499	-	KJ610664	KJ565118	-	-	KJ564472	-	TB S15485	-	-	-
TM2	L. 'lupina'	Altermann 2009	2	2	TM2	Canada, British Columbia: ca. 25 km northeast of Clearwater, vicinity of Trophy Mountain	Trail to Trophy Mountain Meadows	51	46.507	119	55.964	6404	Altermann	2005-05-01	FJ161575	-	KJ565780	KJ565500	-	KJ610665	KJ565119	-	-	KJ564473	-	TB S15485	-	-	-
TM3	L. 'lupina'	Altermann 2009	2	2	TM3	Canada, British Columbia: ca. 25 km northeast of Clearwater, vicinity of Trophy Mountain	Trail to Trophy Mountain Meadows	51	46.778	119	56.145	6404	Altermann	2005-05-01	FJ161576	-	KJ565781	KJ565501	-	KJ610666	KJ565120	-	-	KJ564474	-	TB S15485	-	-	-
TM4	L. 'lupina'	Altermann 2009	1b	1b	TM4	Canada, British Columbia: ca. 25 km northeast of Clearwater, vicinity of Trophy Mountain	Trail to Trophy Mountain Meadows	51	46.778	119	56.145	6404	Altermann	2005-05-01	FJ161577	-	KJ565782	KJ565502	-	KJ564740	KJ565121	-	-	KJ564475	-	TB S15485	-	-	-
TM5	L. 'lupina'	Altermann 2009	1b	1b	TM5	Canada, British Columbia: ca. 25 km northeast of Clearwater, vicinity of Trophy Mountain	Trail to Trophy Mountain Meadows	51	46.778	119	56.145	6404	Altermann	2005-05-01	FJ161578	-	KJ565783	KJ565503	-	KJ564741	KJ565122	-	-	KJ564476	-	TB S15485	-	-	-
TP1a	L. 'lupina'	Altermann 2009	2	2	TP1a	USA, California: Kern Co. (Tehachapi Region); Tehachapi County Park;	above and around the Tehachapi County Park campgrounds	35	3.913	118	28.788	6118	Altermann	2005-12-14	FJ161579	-	KJ565784	KJ565504	-	KJ610667	KJ565123	-	-	KJ564477	-	TB S15485	-	-	-
TP2a	L. 'lupina'	Altermann 2009	2	2	TP2a	USA, California: Kern Co. (Tehachapi Region); Tehachapi County Park;	above and around the Tehachapi County Park campgrounds	35	3.882	118	28.865	6217	Altermann	2005-12-14	FJ161580	-	KJ565785	KJ565505	-	KJ610668	KJ565124	-	-	KJ564478	-	TB S15485	-	-	-
TP2b	L. 'lupina'	Altermann 2009	2	2	TP2b	USA, California: Kern Co. (Tehachapi Region); Tehachapi County Park;	above and around the Tehachapi County Park campgrounds	35	3.882	118	28.865	6217	Altermann	2005-12-14	FJ161581	-	KJ565786	KJ565506	-	KJ610669	KJ565125	-	-	KJ564479	-	TB S15485	-	-	-
TP3a	L. 'lupina'	Altermann 2009	1b	1b	TP3a	USA, California: Kern Co. (Tehachapi Region); Tehachapi County Park;	above and around the Tehachapi County Park campgrounds	35	3.905	118	28.941	6018	Altermann	2005-12-14	FJ161582	-	KJ565787	KJ565507	-	KJ564742	KJ565126	-	-	KJ564480	-	TB S15485	-	-	-
TP3b	L. 'lupina'	Altermann 2009	1b	1b	TP3b	USA, California: Kern Co. (Tehachapi Region); Tehachapi County Park;	above and around the Tehachapi County Park campgrounds	35	3.905	118	28.941	6018	Altermann	2005-12-14	FJ161583	-	KJ565788	KJ565508	-	KJ564743	KJ565127	-	-	KJ564481	-	TB S15485	-	-	-
TP4a	L. 'lupina'	Altermann 2009	2	2	TP4a	USA, California: Kern Co. (Tehachapi Region); Tehachapi County Park;	above and around the Tehachapi County Park campgrounds	35	3.989	118	28.761	6135	Altermann	2005-12-14	FJ161584	-	KJ565789	KJ565509	-	KJ610670	KJ565128	-	-	KJ564482	-	TB S15485	-	-	-
TP5a	L. 'lupina'	Altermann 2009	2	2	TP5a	USA, California: Kern Co. (Tehachapi Region); Tehachapi County Park;	above and around the Tehachapi County Park campgrounds	35	4.126	118	28.912	5980	Altermann	2005-12-14	FJ161585	-	KJ565790	KJ565510	-	KJ610671	KJ565129	-	-	KJ564483	-	TB S15485	-	-	-
TT2a	L. 'lupina'	Altermann 2009	1b	1b	TT2a	USA, Idaho: Blaine Co. (So. Central Region); Sawtooth National Forest;	Titus Lake Trail near Galena Summit, Hwy 75	43	51.862	114	42.73	8847	Altermann	2006-06-26	FJ161586	-	KJ565791	KJ565511	-	KJ564744	KJ565130	-	-	KJ564484	-	TB S15485	-	-	-
TT3	L. 'lupina'	Altermann 2009	2	2	TT3	USA, Idaho: Blaine Co. (So. Central Region); Sawtooth National Forest;	Titus Lake Trail near Galena Summit, Hwy 75	43	51.717	114	42.569	8931	Altermann	2006-06-26	FJ161587	-	KJ565792	KJ565512	-	KJ610672	KJ565131	-	-	KJ564485	-	TB S15485	-	-	-
TT5a	L. 'lupina'	Altermann 2009	2	2	TT5a	USA, Idaho: Blaine Co. (So. Central Region); Sawtooth National Forest;	Titus Lake Trail near Galena Summit, Hwy 75	43	51.833	114	42.264	8976	Altermann	2006-06-26	FJ161588	-	KJ565793	KJ565513	-	KJ610673	KJ565132	-	-	KJ564486	-	TB S15485	-	-	-
TT7	L. 'lupina'	Altermann 2009	2	2	TT7	USA, Idaho: Blaine Co. (So. Central Region); Sawtooth National Forest;	Titus Lake Trail near Galena Summit, Hwy 75	43	51.655	114	42.124	9033	Altermann	2006-06-26	FJ161589	-	KJ565794	KJ565514	-	KJ610674	KJ565133	-	-	KJ564487	-	TB S15485	-	-	-
TT8a	L. 'lupina'	Altermann 2009	1b	1b	TT8a	USA, Idaho: Blaine Co. (So. Central Region); Sawtooth National Forest;	Titus Lake Trail near Galena Summit, Hwy 75	43	51.766	114	42.455	8873	Altermann	2006-06-26	FJ161590	-	KJ565795	KJ565515	-	KJ564745	KJ565134	-	-	KJ564488	-	TB S15485	-	-	-
UM3a	L. 'lupina'	Altermann 2009	2	2	UM3a	USA, Oregon: Umatilla Co.; Umatilla National Forest;	Woodland Park Campground, Blue Mountains, Hwy 204	45	43.932	118	1.592	5184	Altermann	2006-06-28	FJ161591	-	KJ565796	KJ565516	-	KJ610675	KJ565135	-	-	KJ564489	-	TB S15485	-	-	-
UM4	L. 'lupina'	Altermann 2009	2	2	UM4	USA, Oregon: Umatilla Co.; Umatilla National Forest;	Woodland Park Campground, Blue Mountains, Hwy 204	45	43.932	118	1.592	5184	Altermann	2006-06-28	FJ161592	-	KJ565797	KJ565517	-	KJ610676	KJ565136	-	-	KJ564490	-	TB S15485	-	-	-
UM6	L. 'lupina'	Altermann 2009	2	2	UM6	USA, Oregon: Umatilla Co.; Umatilla National Forest;	Blue Mountains, Hwy 204	45	47.252	118	7.153	4862	Altermann	2006-06-29	FJ161593	-	KJ565798	KJ565518	-	KJ610677	KJ565137	-	-	KJ564491	-	TB S15485	-	-	-
UM7a	L. 'lupina'	Altermann 2009	2	2	UM7a	USA, Oregon: Umatilla Co.; Umatilla National Forest;	Lincton Mountain Road off of Hwy 204	45	47.668	118	9.685	4443	Altermann	2006-06-29	FJ161594	-	KJ565799	KJ565519	-	KJ610678	KJ565138	-	-	KJ564492	-	TB S15485	-	-	-
UM8a	L. 'lupina'	Altermann 2009	1b	1b	UM8a	USA, Oregon: Umatilla Co.; Near Weston Pond Road behind a power station;	Hwy 204	45	47.226	118	16.786	3438	Altermann	2006-06-29	FJ161595	-	KJ565800	KJ565520	-	KJ564746	KJ565139	-	-	KJ564493	-	TB S15485	-	-	-
UT1a	L. 'lupina'	Altermann 2009	2	2	UT1a	USA, Utah: Summit Co. (Uinta Mtns); Wasatch-Cache National Forest;	north of Hoop Lake, along USFS Rd #5190	40	55.951	110	6.665	2910	St. Clair	2006-08-14	FJ161596	-	KJ565801	KJ565521	-	KJ610679	KJ565140	-	-	KJ564494	-	TB S15485	-	-	-
V1*	L. 'rugosa'	Kroken & Taylor 2001	1a	1a		USA, California: Santa Barbara Co.; Bear Canyon, Dick Smith Wilderness, 2-1996	unknown	unknown	unknown	unknown	unknown	unknown	S. Kroken	1996-02-01	TB S11236	TB S11236	-	-	TB S11236	TB S11236	TB S11236	TB S11236	TB S11236	TB S11236	TB S11236	TB S11236	TB S11236	TB S11236	TB S11236
VC1	L. 'lupina'	Altermann 2009	2	2	VC1	Canada, British Columbia: Vancouver;Top of Mount Prevost;	3 miles north of Duncan, Vancouver Island	48	50	123	46	2297	Turner	2005-04-28	FJ161597	-	KJ565802	KJ565522	-	KJ610680	KJ565141	-	-	KJ564495	-	TB S15485	-	-	-
VC2a	L. vulpina	Altermann 2009	excluded	1a	VC2a	Canada, British Columbia: Vancouver;Top of Mount Prevost;	Mountain Lake	48	39.59	122	48.95	900	Smith	2006-08-15	-	-	-	KJ565562	-	-	-	-	-	KJ564550	-	TB S15485	-	-	-
VW1	L. vulpina	Altermann 2009	excluded	1a	VW1	USA, California: Monterey Co. (Central Coast); Ventana Wilderness, Tassajara Road;	unknown	36	20.085	121	34.556	3558	Altermann	2005-05-17	FJ161664	-	-	-	-	-	-	-	-	KJ564551	-	TB S15485	-	-	-
VW2	L. 'lupina'	Altermann 2009	1b	1b	VW2	USA, California: Monterey Co. (Central Coast); Ventana Wilderness, Tassajara Road;	Chews Ridge Lookout Station	36	18.642	121	34.112	5037	Altermann	2005-05-17	FJ161598	-	KJ565803	KJ565523	-	KJ564747	KJ565142	-	-	KJ564496	-	TB S15485	-	-	-
VW3	L. 'lupina'	Altermann 2009	1b	1b	VW3	USA, California: Monterey Co. (Central Coast); Ventana Wilderness, Tassajara Road;	China Camp	36	17.753	121	34.079	4379	Altermann	2005-05-17	FJ161599	-	KJ565804	KJ565524	-	KJ564748	KJ565143	-	-	KJ564497	-	TB S15485	-	-	-
VW4	L. 'lupina'	Altermann 2009	2	2	VW4	USA, California: Monterey Co. (Central Coast); Ventana Wilderness, Tassajara Road;	China Camp near water source	36	17.684	121	34.212	4306	Altermann	2005-05-17	FJ161600	-	KJ565805	KJ565525	-	KJ610681	KJ565144	-	-	KJ564498	-	TB S15485	-	-	-
VW6	L. 'lupina'	Altermann 2009	2	2	VW6	USA, California: Monterey Co. (Central Coast); Ventana Wilderness, Tassajara Road;	unknown	36	20.006	121	34.637	3805	Altermann	2005-05-17	FJ161601	-	KJ565806	KJ565526	-	KJ610682	KJ565145	-	-	KJ564499	-	TB S15485	-	-	-
WA2	L. 'lupina'	Altermann 2009	2	2	WA2	USA, Washington: Lincoln Co.; Swanson Lakes Wildlife Management Area;	unknown	47	39	117	17.5	2000	Bjork	2005-05-14	FJ161602	-	KJ565807	KJ565527	-	KJ610683	KJ565146	-	-	KJ564500	-	TB S15485	-	-	-
WA3a	L. 'lupina'	Altermann 2009	1b	1b	WA3a	USA, Washington: Pend Oreille Co.; Colville National Forest, Metallic Falls;	unknown	48	52	117	24	2500	Bjork	2005-06-02	FJ161603	-	KJ565808	KJ565528	-	KJ564749	KJ565147	-	-	KJ564501	-	TB S15485	-	-	-
WA4a	L. 'lupina'	Altermann 2009	2	2	WA4a	USA, Washington: Douglas Co.; Badger Mountain, near ski area;	unknown	47	36	120	8	3500	Bjork	2005-08-05	FJ161604	-	KJ565809	KJ565529	-	KJ610684	KJ565148	-	-	KJ564502	-	TB S15485	-	-	-
WA6a	L. 'lupina'	Altermann 2009	1b	1b	WA6a	USA, Washington: Douglas Co.; Del Rio Road;	unknown	47	55	119	18	2300	Bjork	2005-05-13	FJ161605	-	KJ565810	KJ565530	-	KJ564750	KJ565149	-	-	KJ564503	-	TB S15485	-	-	-
WA7a	L. 'lupina'	Altermann 2009	1b	1b	WA7a	USA, Washington: Douglas Co.; Badger Mountain, near ski area;	unknown	47	36	120	8	3500	Bjork	2005-08-05	FJ161606	-	KJ565811	KJ565531	-	KJ564751	KJ565150	-	-	KJ564504	-	TB S15485	-	-	-
WA8a	L. 'lupina'	Altermann 2009	1b	1b	WA8a	USA, Washington: Douglas Co.; Badger Mountain, near ski area;	unknown	47	36	120	8	3500	Bjork	2005-08-05	FJ161607	-	KJ565572	KJ565305	-	KJ610529	KJ564890	-	-	KJ564425	-	TB S15485	-	-	-
WA9a	L. 'lupina'	Altermann 2009	1b	1b	WA9a	USA, Washington: Douglas Co.; Del Rio Road;	unknown	47	55	119	18	2300	Bjork	2005-05-13	FJ161608	-	KJ565812	KJ565532	-	KJ564752	KJ565151	-	-	KJ564505	-	TB S15485	-	-	-
WC1a	L. 'lupina'	Altermann 2009	2	2	WC1a	USA, California: San Luis Obispo Co. (Central Coast); Wilsons Corner area, Hwy 58;	unknown	35	28.042	120	22.589	1502	Altermann	2005-12-09	FJ161609	-	KJ565813	KJ565533	-	KJ610685	KJ565152	-	-	KJ564506	-	TB S15485	-	-	-
WC1c	L. 'lupina'	Altermann 2009	2	2	WC1c	USA, California: San Luis Obispo Co. (Central Coast); Wilsons Corner area, Hwy 58;	unknown	35	28.042	120	22.589	1502	Altermann	2005-12-09	FJ161610	-	KJ565814	KJ565534	-	KJ610686	KJ565153	-	-	KJ564507	-	TB S15485	-	-	-
WC2a	L. aff. vulpina	Altermann 2009				USA, California: San Luis Obispo Co. (Central Coast); Wilsons Corner area, Hwy 58;	unknown	35	27.601	120	20.528	1433	Altermann	2005-12-09	KJ565922	-	KJ565842	KJ565563	-	KJ564814	KJ565231	-	-	KJ564552	-	TB S15485	-	-	-
WC3a	L. 'lupina'	Altermann 2009				USA, California: San Luis Obispo Co. (Central Coast); Wilsons Corner area, Hwy 58;	unknown	35	27.601	120	20.58	1433	Altermann	2005-12-09	FJ161611	-	KJ565815	-	-	KJ610687	KJ565154	-	-	KJ564508	-	TB S15485	-	-	-
WH1	L. 'lupina'	Altermann 2009	2	2	WH1	USA, California: Inyo Co.; White Mountains, Blanco Mountain;	unknown	37	30.067	118	12.333	11066	Andonian	2007-06-07	FJ161612	-	KJ565816	KJ565535	-	KJ610688	KJ565155	-	-	KJ564509	-	TB S15485	-	-	-
WH2a	L. 'lupina'	Altermann 2009	2	2	WH2a	USA, California: Inyo Co.; White Mountains, Campedo Mountain;	unknown	37	28.075	118	9.912	10800	Andonian	2007-06-15	FJ161613	-	KJ565817	KJ565536	-	KJ610689	KJ565156	-	-	KJ564510	-	TB S15485	-	-	-
WL1	L. 'lupina'	Altermann 2009	2	2	WL1	USA, Oregon: Wallowa Co.; Wallowa-Whitman National Forest;	Ollokot Campground, off Hwy 39.	45	9.115	116	52.577	4009	Altermann	2006-06-27	FJ161614	-	KJ565818	KJ565537	-	KJ610690	KJ565157	-	-	KJ564511	-	TB S15485	-	-	-
WL10a	L. 'lupina'	Altermann 2009	1b	1b	WL10a	USA, Oregon: Wallowa Co.; Wallowa-Whitman National Forest;	Hess Road off of Hwy 39	45	5.997	116	51.52	5346	Altermann	2006-06-28	FJ161615	-	KJ565819	KJ565538	-	KJ564753	KJ565158	-	-	KJ564512	-	TB S15485	-	-	-
WL13a	L. 'lupina'	Altermann 2009	2	2	WL13a	USA, Oregon: Baker Co.; Posy Valley;	Hwy 86	44	50.013	117	6.424	3009	Altermann	2006-06-28	FJ161616	-	KJ565820	KJ565539	-	KJ610691	KJ565159	-	-	KJ564513	-	TB S15485	-	-	-
WL4a	L. 'lupina'	Altermann 2009	1b	1b	WL4a	USA, Oregon: Wallowa Co.; Wallowa-Whitman National Forest;	Hell's Canyon Overlook NFD 490 off Hwy 39	45	7.458	116	50.191	5546	Altermann	2006-06-28	FJ161617	-	KJ565821	KJ565540	-	KJ564754	KJ565160	-	-	KJ564514	-	TB S15485	-	-	-
WL7	L. 'lupina'	Altermann 2009	2	2	WL7	USA, Oregon: Wallowa Co.; Wallowa-Whitman National Forest;	Hess Road off of Hwy 39	45	5.718	116	51.485	5365	Altermann	2006-06-28	FJ161618	-	KJ565822	KJ565541	-	KJ610692	KJ565161	-	-	KJ564515	-	TB S15485	-	-	-
WL8	L. 'lupina'	Altermann 2009	2	2	WL8	USA, Oregon: Wallowa Co.; Wallowa-Whitman National Forest;	Hess Road off of Hwy 39	45	5.718	116	51.485	5365	Altermann	2006-06-28	FJ161619	-	KJ565823	KJ565542	-	KJ610693	KJ565162	-	-	KJ564516	-	TB S15485	-	-	-
WN1	L. aff. vulpina	Altermann 2009	1a	1a	WN1	USA, Oregon: Linn Co. (Willamette); Willamette National Forest;	unknown	44	17.369	122	1.883	2206	Altermann	2005-03-01	KJ565923	-	KJ565843	KJ565564	-	KJ564815	KJ565232	-	-	KJ564553	-	TB S15485	-	-	-
WN2a	L. vulpina	Altermann 2009	excluded	admixed	WN2a	USA, Oregon: Linn Co. (Willamette); Willamette National Forest;	on the lava flow	44	19.517	121	59.768	2888	Altermann	2005-03-01	KJ565924	-	-	-	-	-	-	-	-	-	-	-	-	-	-
WN3	L. 'lupina'	Altermann 2009	2	2	WN3	USA, Oregon: Linn Co. (Willamette); Highway 126 Willamette National Forest;	lava flow	44	19.571	121	59.476	2947	Altermann	2005-03-01	FJ161620	-	KJ565824	KJ565543	-	KJ610694	KJ565163	-	-	KJ564517	-	TB S15485	-	-	-
WN4a	L. 'lupina'	Altermann 2009	2	2	WN4a	USA, Oregon: Linn Co. (Willamette); Highway 126 Willamette National Forest;	along road	44	22.66	121	59.738	2841	Altermann	2005-03-01	KJ565895	-	KJ565825	KJ565544	-	KJ610695	KJ565164	-	-	-	-	TB S15485	-	-	-
WN5	L. vulpina	Altermann 2009	excluded	1a	WN5	USA, Oregon: Linn Co. (Willamette); Highway 126 Willamette National Forest;	along road	44	23.677	122	0.159	3127	Altermann	2005-03-01	FJ161665	-	-	-	-	-	-	-	-	KJ564554	-	TB S15485	-	-	-
WN6	L. 'lupina'	Altermann 2009	2	2	WN6	USA, Oregon: Linn Co. (Willamette); Highway 126 Willamette National Forest;	along road	44	23.317	122	11.821	3405	Altermann	2005-03-01	FJ161621	-	KJ565826	KJ565545	-	KJ610696	KJ565165	-	-	KJ564518	-	TB S15485	-	-	-
WP1a	L. vulpina	Altermann 2009	excluded	1a	WP1a	USA, Washington: Yakima Co.;Snoqualmie National Forest;	Pacific Crest Trail, White Pass, Hwy 12	46	38.72	121	22.93	4390	Altermann	2006-06-29	FJ161666	-	-	KJ565565	-	-	-	-	-	KJ564555	-	TB S15485	-	-	-
WP3a	L. vulpina	Altermann 2009	excluded	1a	WP3a	USA, Washington: Yakima Co.;Snoqualmie National Forest;	Pacific Crest Trail, White Pass, Hwy 12	46	38.661	121	22.835	4428	Altermann	2006-06-29	-	-	-	KJ565566	-	-	-	-	-	KJ564556	-	TB S15485	-	-	-
WP6	L. 'lupina'	Altermann 2009	2	2	WP6	USA, Washington: Yakima Co.;Snoqualmie National Forest;	Pacific Crest Trail, White Pass, Hwy 12	46	38.614	121	22.697	4444	Altermann	2006-06-29	FJ161622	-	KJ565827	KJ565546	-	KJ610697	KJ565166	-	-	KJ564519	-	TB S15485	-	-	-
WP7a	L. 'lupina'	Altermann 2009	1b	1b	WP7a	USA, Washington: Yakima Co.;Snoqualmie National Forest;	Clear Creak Falls View Area, .2 miles east of Dog Lake on Hwy 12	46	39.398	121	21.049	4048	Altermann	2006-06-29	FJ161623	-	KJ565828	KJ565547	-	KJ564755	KJ565167	-	-	KJ564520	-	TB S15485	-	-	-
WP8	L. vulpina	Altermann 2009	excluded	1a	WP8	USA, Washington: Yakima Co.;Snoqualmie National Forest;	Clear Creak Falls View Area, .2 miles east of Dog Lake on Hwy 12	46	39.398	121	21.049	4048	Altermann	2006-06-29	FJ161667	-	-	-	-	-	-	-	-	KJ564557	-	TB S15485	-	-	-
WP9a	L. 'lupina'	Altermann 2009	2	2	WP9a	USA, Washington: Yakima Co.;Snoqualmie National Forest;	near west end of Rimrock Lake along Hwy 12	46	38.689	121	15.903	3213	Altermann	2006-06-29	FJ161624	-	KJ565829	KJ565548	-	KJ610698	KJ565168	-	-	KJ564521	-	TB S15485	-	-	-
YA1	L. 'lupina'	Altermann 2009	1b	1b	YA1	USA, Washington: Yakima Co.;Snoqualmie National Forest;	near NFD 512 off Hwy 12	46	41.524	120	54.299	2200	Altermann	2006-06-29	FJ161625	-	KJ565830	KJ565549	-	KJ564756	KJ565169	-	-	-	-	TB S15485	-	-	-
Ya2a	L. 'lupina'	Altermann 2009	2	2	Ya2a	USA, Washington: Yakima Co.;Snoqualmie National Forest;	Windy Point Campground, Hwy 12	46	41.617	120	55.316	2064	Altermann	2006-06-29	FJ161626	-	KJ565831	KJ565550	-	KJ610699	KJ565170	-	-	KJ564522	-	TB S15485	-	-	-
Ya3a	L. 'lupina'	Altermann 2009	2	2	Ya3a	USA, Washington: Yakima Co.;Snoqualmie National Forest;	along Hwy 12, 4 miles west of Windy Point Campground	46	40.233	120	59.712	2275	Altermann	2006-06-29	FJ161627	-	KJ565832	KJ565551	-	KJ610700	KJ565171	-	-	KJ564523	-	TB S15485	-	-	-
Ya6a	L. 'lupina'	Altermann 2009	2	2	Ya6a	USA, Washington: Yakima Co.;Snoqualmie National Forest;	along Hwy 12, 5 miles west of Windy Point Campground	46	40.42	121	0.66	2361	Altermann	2006-06-29	FJ161628	-	KJ565833	KJ565552	-	KJ610701	KJ565172	-	-	KJ564524	-	TB S15485	-	-	-
Ya8a	L. 'lupina'	Altermann 2009	2	2	Ya8a	USA, Washington: Yakima Co.;Snoqualmie National Forest;	along Hwy 12, Wild Rose Picnic Area	46	40.444	121	2.868	2460	Altermann	2006-06-29	FJ161629	-	KJ565834	KJ565553	-	KJ610702	KJ565173	-	-	KJ564525	-	TB S15485	-	-	-

## Sheet: Sheet3
CL2*
LP1*
OC1*
ST1*
TB1*
TB2*
TC1*
CL3*
DP2*
EP1*
L20a*
SG1*
ST1*
T3*
AP1*
BC1*
CL1*
DP1*
K2*
L22b*
MV1*
SG1*
SH1*
T1*
T23a*
T4*
TB1*
TC1
CL1* (rugosa)
CP1*
CP2*
PM1*
PM2*
V1*
B1*
B2*
B3*
B4*
B5*
K1*
K141*
K148*
AV2*
AV3*
CW8*
IT1*
IT2*
SW1*
ST2
ST23b
H1
